# Supplementary material for: The ecological connectivity of whale shark aggregations in the Indian Ocean: a photo-identification approach
Source: R Soc Open Sci. 2016 Nov 16;3(11):160455. doi: 10.1098/rsos.160455 (PMC5180127; doi:10.1098/rsos.160455)
Supplement: Appendix S3. Indian Ocean whale shark database [file rsos160455supp3.xlsx]

## Sheet: Database
Location	Shark Number	Side	Sex	Right/Left	Year	Filename
Ningaloo	NIN-WS00003FB	B	F	Left	1992	19920405.A.LHS.F.GT
Ningaloo	NIN-WS00003FB	B	F	Right	1992	19920405.A.Right.F.GT
Ningaloo	NIN-WS00003FB	B	F	Right	1994	19940406.B.Right.F.GT
Ningaloo	NIN-WS00015FB	B	F	Left	1992	19920418.C.LHS.F.GT
Ningaloo	NIN-WS00015FB	B	F	Left	1994	19940413.D.LHS.F.GT
Ningaloo	NIN-WS00015FB	B	F	Right	1992	19920418.C.Right.F.GT
Ningaloo	NIN-WS00015FB	B	F	Right	1994	19940413.D.Right.F.GT
Ningaloo	NIN-WS00023FR	R	F	Right	1993	19930408.A.Right.F.GT
Ningaloo	NIN-WS00028FB	B	F	Left	1994	19940402.A.LHS.F.GT
Ningaloo	NIN-WS00028FB	B	F	Right	1994	19940402.A.Right.F.GT
Ningaloo	NIN-WS00029FB	B	F	Left	1994	19940402.B.LHS.F.GT
Ningaloo	NIN-WS00029FB	B	F	Left	1995	19950406.B.LHS.F.GT
Ningaloo	NIN-WS00029FB	B	F	Right	1994	19940402.B.Right.F.GT
Ningaloo	NIN-WS00029FB	B	F	Right	1994	19940402.C.Right.F.GT
Ningaloo	NIN-WS00029FB	B	F	Right	1995	19950406.B.Right.F.GT
Ningaloo	NIN-WS00032FB	B	F	Left	1994	19940405.B.LHS.F.GT
Ningaloo	NIN-WS00032FB	B	F	Right	1994	19940405.B.Right.F.GT
Ningaloo	NIN-WS00041FB	B	F	Left	1994	19940412.C.LHS.F.GT
Ningaloo	NIN-WS00041FB	B	F	Right	1994	19940412.C.Right.F.GT
Ningaloo	NIN-WS00044FB	B	F	Left	1996	19960331.A.LHS.F.GT
Ningaloo	NIN-WS00044FB	B	F	Left	2009	20090425.A.LHS.F.CBA
Ningaloo	NIN-WS00044FB	B	F	Left	2009	20090505.A.LHS.F.AIMS
Ningaloo	NIN-WS00044FB	B	F	Left	2009	20090513.B.LHS.F.OEA
Ningaloo	NIN-WS00044FB	B	F	Left	2009	20090520.E.LHS.F.KNRT
Ningaloo	NIN-WS00044FB	B	F	Left	2010	20100404.C.LHS.F.KNRT
Ningaloo	NIN-WS00044FB	B	F	Left	2010	20100418.B.LHS.F.KNRT
Ningaloo	NIN-WS00044FB	B	F	Left	2010	20100421.B.LHS.F.TIM
Ningaloo	NIN-WS00044FB	B	F	Left	2010	20100428.B.LHS.F.TIM
Ningaloo	NIN-WS00044FB	B	F	Left	2010	20100501.B.LHS.F.KNRT
Ningaloo	NIN-WS00044FB	B	F	Left	2010	20100501.C.LHS.F.TIM
Ningaloo	NIN-WS00044FB	B	F	Left	2010	20100513.F.LHS.F.TIM
Ningaloo	NIN-WS00044FB	B	F	Left	2010	20100520.D.LHS.F.TIM
Ningaloo	NIN-WS00044FB	B	F	Right	1994	19940412.B.Right.F.GT
Ningaloo	NIN-WS00044FB	B	F	Right	1996	19960331.A.Right.F.GT
Ningaloo	NIN-WS00044FB	B	F	Right	2006	20060418.A.Right.F.AIMS
Ningaloo	NIN-WS00044FB	B	F	Right	2006	20060418.A.Right.F.NRDive
Ningaloo	NIN-WS00044FB	B	F	Right	2009	20090505.A.Right.F.AIMS
Ningaloo	NIN-WS00044FB	B	F	Right	2010	20100404.D.Right.F.KNRT
Ningaloo	NIN-WS00044FB	B	F	Right	2010	20100421.A.Right.F.WSD
Ningaloo	NIN-WS00044FB	B	F	Right	2010	20100501.B.Right.F.KNRT
Ningaloo	NIN-WS00044FB	B	F	Right	2010	20100513.C.Right.F.TIM
Ningaloo	NIN-WS00044FB	B	F	Right	2010	20100520.C.Right.F.TIM
Ningaloo	NIN-WS00044FB	B	F	Right	2011	20110415.D.Right.F.KNRT
Ningaloo	NIN-WS00044FB	B	F	Right	2011	20110511.A.Right.F.AIMS
Ningaloo	NIN-WS00044FB	B	F	Right	2011	20110517.E.Right.F.NBC
Ningaloo	NIN-WS00044FB	B	F	Right	2011	20110529.C.Right.F.NBC
Ningaloo	NIN-WS00046FB	B	F	Left	1994	19940413.C.LHS.F.GT
Ningaloo	NIN-WS00046FB	B	F	Left	1995	19950409.A.LHS.F.GT
Ningaloo	NIN-WS00046FB	B	F	Right	1994	19940413.C.Right.F.GT
Ningaloo	NIN-WS00046FB	B	F	Right	1995	19950409.A.Right.F.GT
Ningaloo	NIN-WS00050FB	B	F	Left	1994	19940414.A.LHS.F.GT
Ningaloo	NIN-WS00050FB	B	F	Right	1994	19940414.A.Right.F.GT
Ningaloo	NIN-WS00054FB	B	F	Left	1994	19940415.F.LHS.F.GT
Ningaloo	NIN-WS00054FB	B	F	Right	1994	19940415.F.Right.F.GT
Ningaloo	NIN-WS00058FB	B	F	Left	1994	19940416.F.LHS.F.GT
Ningaloo	NIN-WS00058FB	B	F	Right	1994	19940416.F.Right.F.GT
Ningaloo	NIN-WS00059FB	B	F	Left	1994	19940406.A.LHS.F.GT
Ningaloo	NIN-WS00059FB	B	F	Left	1994	19940416.C.LHS.F.GT
Ningaloo	NIN-WS00059FB	B	F	Left	1995	19950406.A.LHS.F.GT
Ningaloo	NIN-WS00059FB	B	F	Right	1994	19940406.A.Right.F.GT
Ningaloo	NIN-WS00059FB	B	F	Right	1994	19940416.C.Right.F.GT
Ningaloo	NIN-WS00059FB	B	F	Right	1995	19950406.A.Right.F.GT
Ningaloo	NIN-WS00063FB	B	F	Left	1994	19940417.A.LHS.F.GT
Ningaloo	NIN-WS00063FB	B	F	Right	1994	19940417.A.Right.F.GT
Ningaloo	NIN-WS00071FB	B	F	Left	1995	19950407.A.LHS.F.GT
Ningaloo	NIN-WS00071FB	B	F	Right	1995	19950407.A.Right.F.GT
Ningaloo	NIN-WS00086FB	B	F	Left	1996	19960402.C.LHS.F.GT
Ningaloo	NIN-WS00086FB	B	F	Right	1996	19960402.C.Right.F.GT
Ningaloo	NIN-WS00089FB	B	F	Left	1996	19960405.A.LHS.F.GT
Ningaloo	NIN-WS00089FB	B	F	Left	1996	19960405.C.LHS.F.GT
Ningaloo	NIN-WS00089FB	B	F	Right	1996	19960405.C.Right.F.GT
Ningaloo	NIN-WS00101FB	B	F	Left	2004	20040505.B.LHS.F.AIMS
Ningaloo	NIN-WS00101FB	B	F	Right	2004	20040505.A.Right.F.AIMS
Ningaloo	NIN-WS00101FB	B	F	Right	2004	20040505.A.Right2.F.AIMS
Ningaloo	NIN-WS00101FB	B	F	Right	2004	20040505.A.Right3.F.AIMS
Ningaloo	NIN-WS00101FB	B	F	Right	2009	20090501.A.Right.F.AIMS
Ningaloo	NIN-WS00101FB	B	F	Right	2009	20090501.A.Right2.F.AIMS
Ningaloo	NIN-WS00101FB	B	F	Right	2009	20090501.A.Right3.F.AIMS
Ningaloo	NIN-WS00122FB	B	F	Left	2003	20030504.A.LHS.F.AIMS
Ningaloo	NIN-WS00122FB	B	F	Left	2006	20060504.A.LHS.F.AIMS
Ningaloo	NIN-WS00122FB	B	F	Left	2008	20080519.A.LHS.F.NBC
Ningaloo	NIN-WS00122FB	B	F	Right	2003	20030504.A.Right.F.AIMS
Ningaloo	NIN-WS00122FB	B	F	Right	2006	20060429.A.Right.F.NBC
Ningaloo	NIN-WS00122FB	B	F	Right	2006	20060504.A.Right.F.AIMS
Ningaloo	NIN-WS00122FB	B	F	Right	2008	20080519.A.Right.F.BH
Ningaloo	NIN-WS00122FB	B	F	Right	2008	20080519.A.Right.F.EDC
Ningaloo	NIN-WS00122FB	B	F	Right	2008	20080519.A.Right.F.NBC
Ningaloo	NIN-WS00122FB	B	F	Right	2008	20080519.B.Right.F.BH
Ningaloo	NIN-WS00122FB	B	F	Right	2008	20080601.D.Right.F.NBC
Ningaloo	NIN-WS00122FB	B	F	Right	2009	20090504.A.Right.F.TIM
Ningaloo	NIN-WS00122FB	B	F	Right	2009	20090504.B.Right.F.EDC
Ningaloo	NIN-WS00122FB	B	F	Right	2009	20090506.C.Right.F.NWD
Ningaloo	NIN-WS00143FB	B	F	Left	2009	20090531.A.LHS.F.NE
Ningaloo	NIN-WS00143FB	B	F	Left	2009	20090608.A.LHS.F.NRDive
Ningaloo	NIN-WS00143FB	B	F	Left	2010	20100623.A.LHS.F.AIMS
Ningaloo	NIN-WS00143FB	B	F	Left	2010	20100826.A.LHS.F.NBC
Ningaloo	NIN-WS00143FB	B	F	Right	2004	20040508.F.Right.F.AIMS
Ningaloo	NIN-WS00143FB	B	F	Right	2009	20090702.A.Right.F.TIM
Ningaloo	NIN-WS00143FB	B	F	Right	2010	20100412.A.Right.F.NBC
Ningaloo	NIN-WS00143FB	B	F	Right	2010	20100623.A.Right.F.AIMS
Ningaloo	NIN-WS00143FB	B	F	Right	2010	20100826.A.Right.F.NBC
Ningaloo	NIN-WS00149FR	R	F	Right	2004	20040630.A.Right.F.AIMS
Ningaloo	NIN-WS00150FB	B	F	Left	2004	20040331.A.LHS.F.AIMS
Ningaloo	NIN-WS00150FB	B	F	Right	2004	20040331.A.Right.F.AIMS
Ningaloo	NIN-WS00189FB	B	F	Left	2008	20080425.E.LHS.F.AIMS
Ningaloo	NIN-WS00189FB	B	F	Right	2008	20080425.E.Right.F.AIMS
Ningaloo	NIN-WS00194FL	L	F	Left	2004	20040504.A.LHS.F.AIMS
Ningaloo	NIN-WS00196FL	L	F	Left	2004	20040605.B.LHS.F.AIMS
Ningaloo	NIN-WS00215FR	R	F	Right	2004	20040507.B.Right.F.AIMS
Ningaloo	NIN-WS00216FB	B	F	Left	2006	20060420.A.LHS.F.NRD
Ningaloo	NIN-WS00216FB	B	F	Left	2008	20080412.C.LHS.F.NBC
Ningaloo	NIN-WS00216FB	B	F	Left	2008	20080507.B.LHS.F.NRD
Ningaloo	NIN-WS00216FB	B	F	Left	2008	20080621.A.LHS.F.KNRT
Ningaloo	NIN-WS00216FB	B	F	Right	2004	20040620.A.Right.F.NRD
Ningaloo	NIN-WS00216FB	B	F	Right	2007	20070406.A.Right.F.NBC
Ningaloo	NIN-WS00216FB	B	F	Right	2008	20080412.A.Right.F.TIM
Ningaloo	NIN-WS00216FB	B	F	Right	2008	20080505.J.Right.F.AIMS
Ningaloo	NIN-WS00216FB	B	F	Right	2008	20080507.B.Right.F.NRD
Ningaloo	NIN-WS00216FB	B	F	Right	2008	20080611.C.Right.F.NBC
Ningaloo	NIN-WS00216FB	B	F	Right	2008	20080621.A.Right.F.KNRT
Ningaloo	NIN-WS00216FB	B	F	Right	2008	20080621.C.Right.F.BH
Ningaloo	NIN-WS00216FB	B	F	Right	2008	20080621.U.Right.F.NWD
Ningaloo	NIN-WS00231FB	B	F	Left	2008	20080623.B.LHS.F.KNRT
Ningaloo	NIN-WS00231FB	B	F	Right	2006	20060413.X.Right.F.EDC
Ningaloo	NIN-WS00231FB	B	F	Right	2008	20080623.A.Right.F.NBC
Ningaloo	NIN-WS00231FB	B	F	Right	2008	20080623.A.Right.F.NWD
Ningaloo	NIN-WS00231FB	B	F	Right	2008	20080623.B.Right.F.KNRT
Ningaloo	NIN-WS00241FB	B	F	Left	2006	20060510.F.LHS.F.NBC
Ningaloo	NIN-WS00241FB	B	F	Right	2006	20060415.A.Right.F.KNRT
Ningaloo	NIN-WS00241FB	B	F	Right	2006	20060510.A.Right.F.NBC
Ningaloo	NIN-WS00244FB	B	F	Left	2006	20060416.A.LHS.F.KNRT
Ningaloo	NIN-WS00244FB	B	F	Left	2006	20060416.A.LHS.F.NBC
Ningaloo	NIN-WS00244FB	B	F	Right	2006	20060416.A.Right.F.TIM
Ningaloo	NIN-WS00249FR	R	F	Right	2006	20060419.B.Right.F.NBC
Ningaloo	NIN-WS00252FR	R	F	Right	2006	20060420.C.Right.F.NBC
Ningaloo	NIN-WS00256FB	B	F	Left	2006	20060421.A.LHS.F.NRD
Ningaloo	NIN-WS00256FB	B	F	Right	2006	20060421.A.Right.F.NRD
Ningaloo	NIN-WS00265FB	B	F	Left	2008	20080502.A.LHS.F.AIMS
Ningaloo	NIN-WS00265FB	B	F	Left	2008	20080604.A.LHS.F.BH
Ningaloo	NIN-WS00265FB	B	F	Left	2008	20080604.A.LHS.F.NBC
Ningaloo	NIN-WS00265FB	B	F	Left	2008	20080621.B.LHS.F.BH
Ningaloo	NIN-WS00265FB	B	F	Right	2008	20080502.A.Right.F.AIMS
Ningaloo	NIN-WS00265FB	B	F	Right	2008	20080505.C.Right.F.AIMS
Ningaloo	NIN-WS00283FL	L	F	Left	2006	20060511.A.LHS.F.NRD
Ningaloo	NIN-WS00291FB	B	F	Left	2006	20060504.A.LHS.F.AIMS
Ningaloo	NIN-WS00291FB	B	F	Left	2006	20060504.B.LHS.F.AIMS
Ningaloo	NIN-WS00291FB	B	F	Left	2006	20060504.U.LHS.F.AIMS
Ningaloo	NIN-WS00291FB	B	F	Left	2006	20060530.A.LHS.F.NRDive
Ningaloo	NIN-WS00291FB	B	F	Left	2009	20090628.A.LHS.F.TIM
Ningaloo	NIN-WS00291FB	B	F	Right	2006	20060504.A.Right.F.AIMS
Ningaloo	NIN-WS00291FB	B	F	Right	2006	20060516.B.Right.F.NRDive
Ningaloo	NIN-WS00291FB	B	F	Right	2006	20060530.A.Right.F.NRDive
Ningaloo	NIN-WS00291FB	B	F	Right	2008	20080606.A.Right.F.KNRT
Ningaloo	NIN-WS00291FB	B	F	Right	2009	20090628.A.Right.F.TIM
Ningaloo	NIN-WS00304FB	B	F	Left	2008	20080505.G.LHS.F.AIMS
Ningaloo	NIN-WS00304FB	B	F	Right	2008	20080505.C.Right.F.AIMS
Ningaloo	NIN-WS00306FB	B	F	Left	2006	20060605.A.LHS.F.KNRT
Ningaloo	NIN-WS00306FB	B	F	Right	2006	20060605.A.Right.F.EDC
Ningaloo	NIN-WS00306FB	B	F	Right	2006	20060605.A.Right.F.KNRT
Ningaloo	NIN-WS00306FB	B	F	Right	2009	20090524.A.Right.F.NWD
Ningaloo	NIN-WS00306FB	B	F	Right	2009	20090603.A.Right.F.NRD
Ningaloo	NIN-WS00352FB	B	F	Left	2007	20070522.B.LHS.F.NBC
Ningaloo	NIN-WS00352FB	B	F	Left	2007	20070522.U.LHS.F.TIM
Ningaloo	NIN-WS00352FB	B	F	Left	2007	20070523.A.LHS.F.NBC
Ningaloo	NIN-WS00352FB	B	F	Right	2007	20070522.B.Right.F.NB
Ningaloo	NIN-WS00352FB	B	F	Right	2007	20070522.U.Right.F.TIM
Ningaloo	NIN-WS00352FB	B	F	Right	2007	20070523.A.Right.F.NBC
Ningaloo	NIN-WS00354FR	R	F	Right	2007	20070525.A.Right.F.NBC
Ningaloo	NIN-WS00354FR	R	F	Right	2007	20070525.A.Right.F.TIM
Ningaloo	NIN-WS00354FR	R	F	Right	2007	20070525.A.Right2.F.NBC
Ningaloo	NIN-WS00354FR	R	F	Right	2007	20070525.A.Right3.F.NBC
Ningaloo	NIN-WS00354FR	R	F	Right	2007	20070525.A.Right4.F.NBC
Ningaloo	NIN-WS00355FB	L	F	Left	2007	20070528.A.LHS.F.TIM
Ningaloo	NIN-WS00355FB	L	F	Left	2008	20080621.D.LHS.F.NBC
Ningaloo	NIN-WS00355FB	L	F	Left	2010	20100418.A.LHS.F.TIM
Ningaloo	NIN-WS00376FB	L	F	Left	2007	20070629.C.LHS.F.TIM
Ningaloo	NIN-WS00376FB	L	F	Left	2008	20080520.A.LHS.F.CBA
Ningaloo	NIN-WS00386FB	B	F	Left	2007	20070618.D.LHS.F.NBC
Ningaloo	NIN-WS00386FB	B	F	Right	2007	20070603.U.Right.F.BH
Ningaloo	NIN-WS00386FB	B	F	Right	2007	20070618.D.Right.F.NBC
Ningaloo	NIN-WS00398FB	L	F	Left	2006	20060607.X.LHS.F.NRDive
Ningaloo	NIN-WS00398FB	L	F	Left	2007	20070416.A.LHS.F.CBA
Ningaloo	NIN-WS00398FB	L	F	Left	2007	20070422.A.LHS.F.CBA
Ningaloo	NIN-WS00398FB	L	F	Left	2008	20080430.A.LHS.F.CBA
Ningaloo	NIN-WS00413FL	L	F	Left	2007	20070509.A.LHS.F.TIM
Ningaloo	NIN-WS00413FL	L	F	Left	2007	20070509.C.LHS.F.NBC
Ningaloo	NIN-WS00414FL	L	F	Left	2007	20070507.A.LHS.F.NRD
Ningaloo	NIN-WS00414FL	L	F	Left	2007	20070510.B.LHS.F.NBC
Ningaloo	NIN-WS00423FB	B	F	Left	2009	20090429.A.LHS.F.CBA
Ningaloo	NIN-WS00423FB	B	F	Left	2009	20090429.B.LHS.F.CBA
Ningaloo	NIN-WS00423FB	B	F	Left	2009	20090505.A.LHS.F.AIMS
Ningaloo	NIN-WS00423FB	B	F	Right	2007	20070610.C.Right.F.NBC
Ningaloo	NIN-WS00423FB	B	F	Right	2009	20090405.A.Right.F.CBA
Ningaloo	NIN-WS00423FB	B	F	Right	2009	20090405.A.Right.F.NE
Ningaloo	NIN-WS00423FB	B	F	Right	2009	20090505.A.Right.F.AIMS
Ningaloo	NIN-WS00423FB	B	F	Right	2010	20100419.A.Right.F.CBA
Ningaloo	NIN-WS00423FB	B	F	Right	2010	20100419.A.Right.F.NRD
Ningaloo	NIN-WS00423FB	B	F	Right	2011	20110528.E.Right.F.NBC
Ningaloo	NIN-WS00426FL	L	F	Left	2007	20070613.K.LHS.F.NBC
Ningaloo	NIN-WS00434FR	R	F	Right	2007	20070716.A.Right.F.NBC
Ningaloo	NIN-WS00435FR	R	F	Right	2007	20070507.A.Right.F.NRD
Ningaloo	NIN-WS00435FR	R	F	Right	2010	20100519.C.Right.F.TIM
Ningaloo	NIN-WS00435FR	R	F	Right	2011	20110406.A.Right.F.CBA
Ningaloo	NIN-WS00436FB	B	F	Left	2007	20070517.C.LHS.F.NRD
Ningaloo	NIN-WS00436FB	B	F	Right	2007	20070517.C.Right.F.NRD
Ningaloo	NIN-WS00460FL	L	F	Left	2007	20070412.A.LHS.F.EDC
Ningaloo	NIN-WS00461FL	L	F	Left	2009	20090406.A.LHS.F.NRDive
Ningaloo	NIN-WS00462FB	B	F	Left	2008	20080327.A.LHS.F.NRDive
Ningaloo	NIN-WS00462FB	B	F	Left	2008	20080602.F.LHS.F.NWD
Ningaloo	NIN-WS00462FB	B	F	Left	2009	20090402.A.LHS.F.TIM
Ningaloo	NIN-WS00462FB	B	F	Left	2009	20090508.C.LHS.F.NE
Ningaloo	NIN-WS00462FB	B	F	Left	2009	20090508.C.LHS.F.NRDive
Ningaloo	NIN-WS00462FB	B	F	Right	2009	20090402.A.Right.F.TIM
Ningaloo	NIN-WS00462FB	B	F	Right	2009	20090506.A.Right.F.NE
Ningaloo	NIN-WS00463FR	R	F	Right	2009	20090607.A.Right.F.NWD
Ningaloo	NIN-WS00464FB	B	F	Left	2008	20080604.A.LHS.F.CBA
Ningaloo	NIN-WS00464FB	B	F	Left	2008	20080627.A.LHS.F.BH
Ningaloo	NIN-WS00464FB	B	F	Left	2008	20080711.A.LHS.F.BH
Ningaloo	NIN-WS00464FB	B	F	Left	2008	20080711.A.LHS.F.TIM
Ningaloo	NIN-WS00464FB	B	F	Right	2008	20080604.A.Right.F.CBA
Ningaloo	NIN-WS00464FB	B	F	Right	2008	20080711.A.Right.F.NWD
Ningaloo	NIN-WS00464FB	B	F	Right	2009	20090613.A.Right.F.NWD
Ningaloo	NIN-WS00464FB	B	F	Right	2011	20110429.A.Right.F.CBA
Ningaloo	NIN-WS00464FB	B	F	Right	2011	20110429.A.Right.F.NRDive
Ningaloo	NIN-WS00465FB	B	F	Left	2009	20090416.B.LHS.F.CBA
Ningaloo	NIN-WS00465FB	B	F	Left	2009	20090508.A.LHS.F.NRDive
Ningaloo	NIN-WS00465FB	B	F	Left	2009	20090520.B.LHS.F.NE
Ningaloo	NIN-WS00465FB	B	F	Right	2009	20090520.B.Right.F.NE
Ningaloo	NIN-WS00466FL	L	F	Left	2009	20090607.A.LHS.F.NWD
Ningaloo	NIN-WS00467FB	B	F	Left	2009	20090609.A.LHS.F.KNRT
Ningaloo	NIN-WS00467FB	B	F	Right	2009	20090609.A.Right.F.KNRT
Ningaloo	NIN-WS00467FB	B	F	Right	2010	20100603.A.Right.F.TIM
Ningaloo	NIN-WS00468FL	L	F	Left	2009	20090610.A.LHS.F.NRDive
Ningaloo	NIN-WS00469FL	L	F	Left	2009	20090618.A.LHS.F.NWD
Ningaloo	NIN-WS00557FB	B	F	Left	2009	20090629.B.LHS.F.KNRT
Ningaloo	NIN-WS00557FB	B	F	Left	2011	20110609.A.LHS.F.KNRT
Ningaloo	NIN-WS00557FB	B	F	Left	2011	20110610.A.LHS.F.NBC
Ningaloo	NIN-WS00557FB	B	F	Left	2011	20110611.A.LHS.F.AIMS
Ningaloo	NIN-WS00557FB	B	F	Left	2011	20110611.A.LHS.F.KNRT
Ningaloo	NIN-WS00557FB	B	F	Left	2011	20110611.A.LHS.F.NBC
Ningaloo	NIN-WS00557FB	B	F	Left	2011	20110611.A.LHS2.F.NBC
Ningaloo	NIN-WS00557FB	B	F	Left	2011	20110611.B.LHS.F.AIMS
Ningaloo	NIN-WS00557FB	B	F	Left	2011	20110611.B.LHS2.F.AIMS
Ningaloo	NIN-WS00557FB	B	F	Left	2011	20110611.C.LHS.F.AIMS
Ningaloo	NIN-WS00557FB	B	F	Right	2011	20110607.C.Right.F.NBC
Ningaloo	NIN-WS00557FB	B	F	Right	2011	20110608.C.Right.F.NBC
Ningaloo	NIN-WS00557FB	B	F	Right	2011	20110609.E.Right.F.NBC
Ningaloo	NIN-WS00557FB	B	F	Right	2011	20110611.A.Right.F.AIMS
Ningaloo	NIN-WS00557FB	B	F	Right	2011	20110611.A.Right.F.NBC
Ningaloo	NIN-WS00557FB	B	F	Right	2011	20110611.B.Right.F.AIMS
Ningaloo	NIN-WS00557FB	B	F	Right	2011	20110611.B.Right.F.KNRT
Ningaloo	NIN-WS00557FB	B	F	Right	2011	20110611.B.Right2.F.AIMS
Ningaloo	NIN-WS00557FB	B	F	Right	2011	20110621.A.Right.F.NBC
Ningaloo	NIN-WS00557FB	B	F	Right	2011	20110626.D.Right.F.NBC
Ningaloo	NIN-WS00557FB	B	F	Right	2011	20110627.B.Right.F.NBC
Ningaloo	NIN-WS00634FB	B	F	Left	2009	20090502.A.LHS.F.AIMS
Ningaloo	NIN-WS00634FB	B	F	Right	2009	20090502.A.Right.F.AIMS
Ningaloo	NIN-WS00657FL	L	F	Left	2009	20090508.A.LHS.F.AIMS
Ningaloo	NIN-WS00658FB	B	F	Left	2009	20090508.A.LHS.F.AIMS
Ningaloo	NIN-WS00658FB	B	F	Right	2009	20090508.A.Right.F.AIMS
Ningaloo	NIN-WS00661FB	B	F	Left	2009	20090509.A.LHS.F.AIMS
Ningaloo	NIN-WS00661FB	B	F	Right	2009	20090509.A.Right.F.AIMS
Ningaloo	NIN-WS00664FB	B	F	Left	2010	20100625.A.LHS.F.AIMS
Ningaloo	NIN-WS00664FB	B	F	Right	2010	20100625.A.Right.F.AIMS
Ningaloo	NIN-WS00714FL	L	F	Left	2008	20080613.C.LHS.F.BH
Ningaloo	NIN-WS00733FL	L	F	Left	2008	20080422.A.LHS.F.CBA
Ningaloo	NIN-WS00733FL	L	F	Left	2011	20110626.A.LHS.F.NBC
Ningaloo	NIN-WS00734FB	B	F	Left	2010	20100409.B.LHS.F.TIM
Ningaloo	NIN-WS00734FB	B	F	Left	2010	20100612.B.LHS.F.TIM
Ningaloo	NIN-WS00734FB	B	F	Right	2008	20080428.A.Right.F.NRDive
Ningaloo	NIN-WS00734FB	B	F	Right	2008	20080428.U.Right.F.CBA
Ningaloo	NIN-WS00734FB	B	F	Right	2010	20100409.B.Right.F.TIM
Ningaloo	NIN-WS00737FB	B	F	Left	2008	20080518.A.LHS.F.CBA
Ningaloo	NIN-WS00737FB	B	F	Left	2008	20080518.A.LHS.F.NRDive
Ningaloo	NIN-WS00737FB	B	F	Right	2008	20080518.A.Right.F.CBA
Ningaloo	NIN-WS00737FB	B	F	Right	2008	20080518.A.Right.F.NRDive
Ningaloo	NIN-WS00738FB	B	F	Left	2008	20080530.A.LHS.F.NRDive
Ningaloo	NIN-WS00738FB	B	F	Right	2008	20080528.A.Right.F.NRDive
Ningaloo	NIN-WS00738FB	B	F	Right	2008	20080530.A.Right.F.CBA
Ningaloo	NIN-WS00738FB	B	F	Right	2008	20080530.A.Right.F.NRDive
Ningaloo	NIN-WS00770FL	L	F	Left	2008	20080527.H.LHS.F.NBC
Ningaloo	NIN-WS00773FB	B	F	Left	2008	20080619.A.LHS.F.TIM
Ningaloo	NIN-WS00773FB	B	F	Left	2011	20110425.A.LHS.F.CBA
Ningaloo	NIN-WS00773FB	B	F	Right	2008	20080601.L.Right.F.NBC
Ningaloo	NIN-WS00773FB	B	F	Right	2011	20110425.A.Right.F.CBA
Ningaloo	NIN-WS00774FL	L	F	Left	2008	20080602.B.LHS.F.NBC
Ningaloo	NIN-WS00776FB	B	F	Left	2008	20080517.D.LHS.F.NRDive
Ningaloo	NIN-WS00776FB	B	F	Left	2008	20080608.A.LHS.F.NBC
Ningaloo	NIN-WS00776FB	B	F	Right	2008	20080608.A.Right.F.NBC
Ningaloo	NIN-WS00776FB	B	F	Right	2011	20110423.D.Right.F.NBC
Ningaloo	NIN-WS00789FB	B	F	Left	2008	20080519.A.LHS.F.NRDive
Ningaloo	NIN-WS00789FB	B	F	Left	2008	20080615.U.LHS.F.NRDive
Ningaloo	NIN-WS00789FB	B	F	Left	2010	20100420.A.LHS.F.TIM
Ningaloo	NIN-WS00789FB	B	F	Right	2008	20080519.A.Right.F.NRDive
Ningaloo	NIN-WS00789FB	B	F	Right	2008	20080615.U.Right.F.NRDive
Ningaloo	NIN-WS00793FB	B	F	Left	2008	20080602.A.LHS.F.NRDive
Ningaloo	NIN-WS00793FB	B	F	Right	2008	20080602.A.Right.F.NRDive
Ningaloo	NIN-WS00800FL	L	F	Left	2008	20080510.A.LHS.F.NRD
Ningaloo	NIN-WS00801FL	L	F	Left	2008	20080412.B.LHS.F.NWD
Ningaloo	NIN-WS00803FR	R	F	Right	2008	20080530.C.Right.F.NWD
Ningaloo	NIN-WS00805FR	R	F	Right	2008	20080624.C.Right.F.NWD
Ningaloo	NIN-WS00806FL	L	F	Left	2008	20080624.D.LHS.F.NWD
Ningaloo	NIN-WS00977FB	B	F	Left	2011	20110409.A.LHS.F.CBA
Ningaloo	NIN-WS00977FB	B	F	Right	2011	20110409.A.Right.F.CBA
Ningaloo	NIN-WS01021FB	B	F	Left	2011	20110601.A.LHS.F.KNRT
Ningaloo	NIN-WS01021FB	B	F	Right	2011	20110601.A.Right.F.KNRT
Ningaloo	NIN-WS01021FB	B	F	Right	2011	20110616.B.Right.F.NBC
Ningaloo	NIN-WS01021FB	B	F	Right	2011	20110617.B.Right.F.KNRT
Ningaloo	NIN-WS01034FR	R	F	Right	2011	20110328.C.Right.F.KNRT
Ningaloo	NIN-WS01121FR	R	F	Right	2011	20110319.A.Right.F.NRDive
Ningaloo	NIN-WS00001MR	R	M	right	1992	19920413.A.Right.M.GT
Ningaloo	NIN-WS00001MR	R	M	right	1992	19920413.A.Right2.M.GT
Ningaloo	NIN-WS00002MB	L	M	left	1992	19920402.B.LHS.M.GT
Ningaloo	NIN-WS00002MB	L	M	left	1994	19940414.F.LHS.M.GT
Ningaloo	NIN-WS00002MB	L	M	left	2006	20060426.B.LHS.M.NBC
Ningaloo	NIN-WS00002MB	L	M	left	2010	20100405.B.LHS.M.KNRT
Ningaloo	NIN-WS00002MB	L	M	left	2010	20100408.A.LHS.M.WSD
Ningaloo	NIN-WS00005MB	B	M	left	1992	19920412.I.LHS.M.GT
Ningaloo	NIN-WS00005MB	B	M	right	1992	19920412.I.Right.M.GT
Ningaloo	NIN-WS00006MB	B	M	left	1992	19920412.J.LHS.M.GT
Ningaloo	NIN-WS00006MB	B	M	right	1992	19920412.J.Right.M.GT
Ningaloo	NIN-WS00007MB	B	M	left	1992	19920412.D.LHS.M.GT
Ningaloo	NIN-WS00007MB	B	M	left	2006	20060520.A.LHS.M.TIM
Ningaloo	NIN-WS00007MB	B	M	left	2010	20100526.B.LHS.M.WSD
Ningaloo	NIN-WS00007MB	B	M	right	1992	19920412.D.Right.M.GT
Ningaloo	NIN-WS00007MB	B	M	right	2006	20060520.A.Right.M.KNRT
Ningaloo	NIN-WS00007MB	B	M	right	2006	20060520.A.Right.M.NBC
Ningaloo	NIN-WS00007MB	B	M	right	2006	20060520.A.Right.M.TIM
Ningaloo	NIN-WS00009MB	B	M	left	1992	19920413.B.LHS.M.GT
Ningaloo	NIN-WS00009MB	B	M	left	1992	19920413.G.LHS.M.GT
Ningaloo	NIN-WS00009MB	B	M	right	1992	19920413.B.Right.M.GT
Ningaloo	NIN-WS00009MB	B	M	right	1992	19920413.G.Right.M.GT
Ningaloo	NIN-WS00009MB	B	M	right	1993	19930401.C.Right.M.GT
Ningaloo	NIN-WS00010MB	B	M	left	1995	19950412.B.LHS.M.GT
Ningaloo	NIN-WS00010MB	B	M	left	1996	19960401.B.LHS.M.GT
Ningaloo	NIN-WS00010MB	B	M	left	1996	19960407.B.LHS.M.GT
Ningaloo	NIN-WS00010MB	B	M	right	1992	19920413.C.Right.M.GT
Ningaloo	NIN-WS00010MB	B	M	right	1995	19950412.B.Right.M.GT
Ningaloo	NIN-WS00010MB	B	M	right	1996	19960401.B.Right.M.GT
Ningaloo	NIN-WS00010MB	B	M	right	1996	19960407.B.Right.M.GT
Ningaloo	NIN-WS00011MR	R	M	right	1992	19920414.B.Right.M.GT
Ningaloo	NIN-WS00012MB	B	M	left	1992	19920414.A.LHS.M.GT
Ningaloo	NIN-WS00012MB	B	M	right	1992	19920414.A.Right.M.GT
Ningaloo	NIN-WS00013MB	B	M	left	1992	19920414.C.LHS.M.GT
Ningaloo	NIN-WS00013MB	B	M	right	1992	19920414.C.Right.M.GT
Ningaloo	NIN-WS00013MB	B	M	right	1993	19930407.A.Right.M.GT
Ningaloo	NIN-WS00014MB	B	M	left	1992	19920418.B.LHS.M.GT
Ningaloo	NIN-WS00014MB	B	M	right	1992	19920418.B.Right.M.GT
Ningaloo	NIN-WS00016MB	B	M	left	1992	19920419.A.LHS.M.GT
Ningaloo	NIN-WS00016MB	B	M	right	1992	19920419.A.Right.M.GT
Ningaloo	NIN-WS00017MB	B	M	left	2006	20060421.A.LHS.M.KNRT
Ningaloo	NIN-WS00017MB	B	M	left	2006	20060421.A.LHS.M.TIM
Ningaloo	NIN-WS00017MB	B	M	left	2006	20060503.A.LHS.M.TIM
Ningaloo	NIN-WS00017MB	B	M	left	2008	20080419.A.LHS.M.EDC
Ningaloo	NIN-WS00017MB	B	M	left	2009	20090421.A.LHS2.M.NRD
Ningaloo	NIN-WS00017MB	B	M	right	1992	19920423.B.Right.M.GT
Ningaloo	NIN-WS00017MB	B	M	right	2004	20040517.A.Right.M.AIMS
Ningaloo	NIN-WS00017MB	B	M	right	2006	20060421.A.Right.M.NBC
Ningaloo	NIN-WS00017MB	B	M	right	2006	20060421.A.Right.M.TIM
Ningaloo	NIN-WS00017MB	B	M	right	2006	20060503.A.Right.M.NBC
Ningaloo	NIN-WS00017MB	B	M	right	2009	20090414.B.Right.M.KNRT
Ningaloo	NIN-WS00017MB	B	M	right	2009	20090421.A.Right.M.NRD
Ningaloo	NIN-WS00018MB	B	M	left	1993	19930401.D.LHS.M.GT
Ningaloo	NIN-WS00018MB	B	M	right	1993	19930401.D.Right.M.GT
Ningaloo	NIN-WS00019MB	B	M	left	1993	19930401.A.LHS.M.GT
Ningaloo	NIN-WS00019MB	B	M	right	1993	19930401.A.Right.M.GT
Ningaloo	NIN-WS00020MB	B	M	left	1993	19930402.A.LHS.M.GT
Ningaloo	NIN-WS00020MB	B	M	right	1993	19930402.A.Right.M.GT
Ningaloo	NIN-WS00020MB	B	M	right	2003	20030607.A.Right.M.AIMS
Ningaloo	NIN-WS00021MB	B	M	left	1992	19920415.A.LHS.M.GT
Ningaloo	NIN-WS00021MB	B	M	left	1993	19930402.B.LHS.M.GT
Ningaloo	NIN-WS00021MB	B	M	right	1992	19920415.A.Right.M.GT
Ningaloo	NIN-WS00022MB	B	M	left	1993	19930402.C.LHS.M.GT
Ningaloo	NIN-WS00022MB	B	M	right	1993	19930402.C.Right.M.GT
Ningaloo	NIN-WS00022MB	B	M	right	1993	19930402.D.Right.M.GT
Ningaloo	NIN-WS00024MB	B	M	left	1992	19920412.F.LHS.M.GT
Ningaloo	NIN-WS00024MB	B	M	left	1993	19930416.A.LHS.M.GT
Ningaloo	NIN-WS00024MB	B	M	right	1993	19930416.A.Right.M.GT
Ningaloo	NIN-WS00025MB	B	M	left	1993	19930331.A.LHS.M.GT
Ningaloo	NIN-WS00025MB	B	M	left	1994	19940415.C.LHS.M.GT
Ningaloo	NIN-WS00025MB	B	M	left	1994	19940416.A.LHS.M.GT
Ningaloo	NIN-WS00025MB	B	M	right	1993	19930331.A.Right.M.GT
Ningaloo	NIN-WS00025MB	B	M	right	1994	19940416.A.Right.M.GT
Ningaloo	NIN-WS00026MB	B	M	left	1993	19930331.D.LHS.M.GT
Ningaloo	NIN-WS00026MB	B	M	left	1993	19930403.A.LHS.M.GT
Ningaloo	NIN-WS00026MB	B	M	left	1995	19950412.A.LHS.M.GT
Ningaloo	NIN-WS00026MB	B	M	right	1993	19930331.D.Right.M.GT
Ningaloo	NIN-WS00026MB	B	M	right	1995	19950412.A.Right.M.GT
Ningaloo	NIN-WS00027MB	B	M	left	1994	19940403.D.LHS.M.GT
Ningaloo	NIN-WS00027MB	B	M	left	1996	19960403.A.LHS.M.GT
Ningaloo	NIN-WS00027MB	B	M	right	1993	19930331.C.Right.M.GT
Ningaloo	NIN-WS00027MB	B	M	right	1994	19940403.D.Right.M.GT
Ningaloo	NIN-WS00027MB	B	M	right	1996	19960403.A.Right.M.GT
Ningaloo	NIN-WS00030MB	B	M	left	1994	19940403.A.LHS.M.GT
Ningaloo	NIN-WS00030MB	B	M	right	1994	19940403.A.Right.M.GT
Ningaloo	NIN-WS00031MB	B	M	left	1994	19940403.B.LHS.M.GT
Ningaloo	NIN-WS00031MB	B	M	right	1994	19940403.B.Right.M.GT
Ningaloo	NIN-WS00033MB	B	M	left	1994	19940405.A.LHS.M.GT
Ningaloo	NIN-WS00033MB	B	M	left	1994	19940406.G.LHS.M.GT
Ningaloo	NIN-WS00033MB	B	M	left	1994	19940405.A.LHS.M.GT
Ningaloo	NIN-WS00033MB	B	M	right	1994	19940406.G.Right.M.GT
Ningaloo	NIN-WS00034MB	B	M	left	1994	19940406.C.LHS.M.GT
Ningaloo	NIN-WS00034MB	B	M	left	2010	20100518.D.LHS.U.TIM
Ningaloo	NIN-WS00034MB	B	M	right	1994	19940406.C.Right.M.GT
Ningaloo	NIN-WS00034MB	B	M	right	2001	20010430.A.Right.AIMS
Ningaloo	NIN-WS00035MB	B	M	left	2007	20070511.B.LHS.M.NBC
Ningaloo	NIN-WS00035MB	B	M	left	2010	20100326.A.LHS.M.TIM
Ningaloo	NIN-WS00035MB	B	M	right	1994	19940406.D.Right.M.GT
Ningaloo	NIN-WS00035MB	B	M	right	2007	20070511.B.Right.M.NBC
Ningaloo	NIN-WS00035MB	B	M	right	2008	20080430.B.Right.M.AIMS
Ningaloo	NIN-WS00035MB	B	M	right	2010	20100326.A.Right.M.TIM
Ningaloo	NIN-WS00036MB	B	M	left	1993	19930403.C.LHS.M.GT
Ningaloo	NIN-WS00036MB	B	M	left	1994	19940406.C.LHS.M.GT
Ningaloo	NIN-WS00036MB	B	M	left	1994	19940406.E.LHS.M.GT
Ningaloo	NIN-WS00036MB	B	M	right	1993	19930403.C.Right.M.GT
Ningaloo	NIN-WS00036MB	B	M	right	1994	19940406.E.Right.M.GT
Ningaloo	NIN-WS00038MB	B	M	left	1994	19940415.D.LHS.M.GT
Ningaloo	NIN-WS00038MB	B	M	right	1994	19940415.D.Right.M.GT
Ningaloo	NIN-WS00039MB	B	M	left	1994	19940408.A.LHS.M.GT
Ningaloo	NIN-WS00039MB	B	M	right	1994	19940408.A.Right.M.GT
Ningaloo	NIN-WS00040MB	B	M	left	1994	19940409.B.LHS.M.GT
Ningaloo	NIN-WS00040MB	B	M	right	1994	19940409.B.Right.M.GT
Ningaloo	NIN-WS00042MB	B	M	left	1994	19940412.A.LHS.M.GT
Ningaloo	NIN-WS00042MB	B	M	right	1994	19940412.A.Right.M.GT
Ningaloo	NIN-WS00042MB	B	M	right	2011	20110424.D.Right.M.NBC
Ningaloo	NIN-WS00045MR	R	M	right	1994	19940412.D.Right.M.GT
Ningaloo	NIN-WS00047MB	B	M	left	1994	19940413.A.LHS.M.GT
Ningaloo	NIN-WS00047MB	B	M	right	1994	19940413.A.Right.M.GT
Ningaloo	NIN-WS00048MB	B	M	left	1994	19940413.B.LHS.M.GT
Ningaloo	NIN-WS00048MB	B	M	right	1994	19940413.B.Right.M.GT
Ningaloo	NIN-WS00049MB	B	M	left	1994	19940413.B.LHS.M.GT
Ningaloo	NIN-WS00049MB	B	M	left	1994	19940413.E.LHS.M.GT
Ningaloo	NIN-WS00049MB	B	M	right	1994	19940413.B.Right.M.GT
Ningaloo	NIN-WS00049MB	B	M	right	1994	19940413.E.Right.M.GT
Ningaloo	NIN-WS00051MB	B	M	left	1994	19940414.B.LHS.M.GT
Ningaloo	NIN-WS00051MB	B	M	right	1994	19940414.B.Right.M.GT
Ningaloo	NIN-WS00052MR	R	M	right	1994	19940414.D.Right.M.GT
Ningaloo	NIN-WS00053MB	B	M	left	1994	19940414.E.LHS.M.GT
Ningaloo	NIN-WS00053MB	B	M	right	1994	19940414.E.Right.M.GT
Ningaloo	NIN-WS00055MB	L	M	left	1992	19920414.D.LHS.M.GT
Ningaloo	NIN-WS00055MB	L	M	left	1994	19940415.A.LHS.M.GT
Ningaloo	NIN-WS00055MB	L	M	left	2008	20080419.A.LHS.M.CBA
Ningaloo	NIN-WS00055MB	L	M	left	1992	19920414.D.LHS.M.GT
Ningaloo	NIN-WS00055MB	L	M	left	1994	19940415.A.LHS.M.GT
Ningaloo	NIN-WS00055MB	L	M	left	2008	20080419.A.LHS.M.CBA
Ningaloo	NIN-WS00056ML	L	M	left	1994	19940415.B.LHS.M.GT
Ningaloo	NIN-WS00057MB	B	M	left	1994	19940415.E.LHS.M.GT
Ningaloo	NIN-WS00057MB	B	M	right	1994	19940415.E.Right.M.GT
Ningaloo	NIN-WS00060MB	B	M	left	1994	19940416.B.LHS.M.GT
Ningaloo	NIN-WS00060MB	B	M	right	1994	19940416.B.Right.M.GT
Ningaloo	NIN-WS00061MB	B	M	left	1992	19920412.B.LHS.M.GT
Ningaloo	NIN-WS00061MB	B	M	left	1994	19940416.D.LHS.M.GT
Ningaloo	NIN-WS00061MB	B	M	right	1994	19940416.D.Right.M.GT
Ningaloo	NIN-WS00062MB	B	M	left	1994	19940416.E.LHS.M.GT
Ningaloo	NIN-WS00062MB	B	M	right	1994	19940416.E.Right.M.GT
Ningaloo	NIN-WS00064MB	B	M	left	1994	19940417.D.LHS.M.GT
Ningaloo	NIN-WS00064MB	B	M	right	1994	19940417.D.Right.M.GT
Ningaloo	NIN-WS00065MB	B	M	left	1992	19920313.A.LHS.M.GT
Ningaloo	NIN-WS00065MB	B	M	left	1992	19920313.C.LHS.M.GT
Ningaloo	NIN-WS00065MB	B	M	right	1992	19920331.A.Right.M.GT
Ningaloo	NIN-WS00066MB	B	M	left	1994	19940329.A.LHS.M.GT
Ningaloo	NIN-WS00066MB	B	M	right	1994	19940329.A.Right.M.GT
Ningaloo	NIN-WS00067MB	B	M	left	1994	19940329.B.LHS.M.GT
Ningaloo	NIN-WS00067MB	B	M	right	1994	19940329.B.Right.M.GT
Ningaloo	NIN-WS00069MB	B	M	left	1994	19940405.C.LHS.M.GT
Ningaloo	NIN-WS00069MB	B	M	left	2006	20060502.C.LHS.M.EDC
Ningaloo	NIN-WS00069MB	B	M	left	2006	20060505.A.LHS.M.NBC
Ningaloo	NIN-WS00069MB	B	M	left	2006	20060505.A.LHS.M.TIM
Ningaloo	NIN-WS00069MB	B	M	left	2006	20060505.A.LHS.M.VD
Ningaloo	NIN-WS00069MB	B	M	left	2006	20060523.A.LHS.M.NBC
Ningaloo	NIN-WS00069MB	B	M	left	2006	20060613.C.LHS.M.NBC
Ningaloo	NIN-WS00069MB	B	M	left	2006	20060614.Y.LHS.M.VD
Ningaloo	NIN-WS00069MB	B	M	left	2006	20060615.A.LHS.M.NBC
Ningaloo	NIN-WS00069MB	B	M	left	2009	20090504.A.LHS.M.AIMS
Ningaloo	NIN-WS00069MB	B	M	left	2009	20090504.B.LHS.M.AIMS
Ningaloo	NIN-WS00069MB	B	M	left	2009	20090604.C.LHS.M.KNRT
Ningaloo	NIN-WS00069MB	B	M	left	2009	20090618.E.LHS.M.KNRT
Ningaloo	NIN-WS00069MB	B	M	left	2009	20090627.A.LHS.M.KNRT
Ningaloo	NIN-WS00069MB	B	M	left	2011	20110527.A.LHS.M.KNRT
Ningaloo	NIN-WS00069MB	B	M	right	2001	20010511.A.Right.M.SQ
Ningaloo	NIN-WS00069MB	B	M	right	2006	20060505.A.Right.M.NBC
Ningaloo	NIN-WS00069MB	B	M	right	2006	20060505.A.Right.M.TIM
Ningaloo	NIN-WS00069MB	B	M	right	2006	20060615.A.Right.M.NBC
Ningaloo	NIN-WS00069MB	B	M	right	2008	20080430.B.Right.M.CBA
Ningaloo	NIN-WS00069MB	B	M	right	2008	20080430.C.Right.M.NRDive
Ningaloo	NIN-WS00069MB	B	M	right	2008	20080513.A.Right.M.BH
Ningaloo	NIN-WS00069MB	B	M	right	2008	20080515.A.Right.M.BH
Ningaloo	NIN-WS00069MB	B	M	right	2008	20080515.A.Right.M.EDC
Ningaloo	NIN-WS00069MB	B	M	right	2008	20080515.A.Right.M.KNRT
Ningaloo	NIN-WS00069MB	B	M	right	2008	20080515.A.Right.M.TIM
Ningaloo	NIN-WS00069MB	B	M	right	2009	20090419.D.Right.M.NBC
Ningaloo	NIN-WS00069MB	B	M	right	2009	20090504.A.Right.M.AIMS
Ningaloo	NIN-WS00069MB	B	M	right	2009	20090510.A.Right.M.TIM
Ningaloo	NIN-WS00069MB	B	M	right	2009	20090604.C.Right.M.KNRT
Ningaloo	NIN-WS00069MB	B	M	right	2009	20090618.C.Right.M.WSD
Ningaloo	NIN-WS00069MB	B	M	right	2009	20090627.A.Right.M.KNRT
Ningaloo	NIN-WS00069MB	B	M	right	2011	20110603.A.Right.M.KNRT
Ningaloo	NIN-WS00069MB	B	M	right	2011	20110603.A.Right.M.NBC
Ningaloo	NIN-WS00070MB	B	M	left	1996	19960412.A.LHS.GT.M
Ningaloo	NIN-WS00070MB	B	M	right	1995	19950406.C.Right.M.GT
Ningaloo	NIN-WS00070MB	B	M	right	1996	19960412.A.Right.M.GT
Ningaloo	NIN-WS00072MB	B	M	left	1995	19950407.B.LHS.M.GT
Ningaloo	NIN-WS00072MB	B	M	right	1995	19950407.B.Right.M.GT
Ningaloo	NIN-WS00073MB	B	M	left	1995	19950408.A.LHS.M.GT
Ningaloo	NIN-WS00073MB	B	M	right	1995	19950408.A.Right.M.GT
Ningaloo	NIN-WS00074MB	B	M	left	1995	19950410.A.LHS.M.GT
Ningaloo	NIN-WS00074MB	B	M	right	1995	19950410.A.Right.M.GT
Ningaloo	NIN-WS00075MB	B	M	left	1995	19950411.A.LHS.M.GT
Ningaloo	NIN-WS00075MB	B	M	right	1995	19950411.A.Right.M.GT
Ningaloo	NIN-WS00076MB	B	M	left	1995	19950417.B.LHS.M.GT
Ningaloo	NIN-WS00076MB	B	M	left	2006	20060419.A.LHS.M.NE
Ningaloo	NIN-WS00076MB	B	M	left	2006	20060502.A.LHS.M.NBC
Ningaloo	NIN-WS00076MB	B	M	left	2006	20060502.X.LHS.M.NRD
Ningaloo	NIN-WS00076MB	B	M	left	2006	20060504.A.LHS.M.TIM
Ningaloo	NIN-WS00076MB	B	M	left	2008	20080331.A.LHS.M.CBA
Ningaloo	NIN-WS00076MB	B	M	left	2008	20080403.U.LHS.M.CBA
Ningaloo	NIN-WS00076MB	B	M	left	2008	20080415.A.LHS.M.KNRT
Ningaloo	NIN-WS00076MB	B	M	left	2008	20080415.A.LHS.M.NBC
Ningaloo	NIN-WS00076MB	B	M	left	2008	20080415.A.LHS.M.TIM
Ningaloo	NIN-WS00076MB	B	M	left	2008	20080415.A.LHS.M.WSD
Ningaloo	NIN-WS00076MB	B	M	left	2009	20090429.A.LHS.M.AIMS
Ningaloo	NIN-WS00076MB	B	M	left	2009	20090506.A.LHS.M.KNRT
Ningaloo	NIN-WS00076MB	B	M	right	1995	19950417.B.Right.M.GT
Ningaloo	NIN-WS00076MB	B	M	right	2006	20060502.A.Right.M.NBC
Ningaloo	NIN-WS00076MB	B	M	right	2006	20060520.B.Right.M.KNRT
Ningaloo	NIN-WS00076MB	B	M	right	2007	20070404.B.Right.M.EDC
Ningaloo	NIN-WS00076MB	B	M	right	2007	20070611.U.Right.M.EDC
Ningaloo	NIN-WS00076MB	B	M	right	2008	20080401.A.Right.M.NRDive
Ningaloo	NIN-WS00076MB	B	M	right	2008	20080415.A.Right.M.NBC
Ningaloo	NIN-WS00076MB	B	M	right	2008	20080415.A.Right.M.TIM
Ningaloo	NIN-WS00076MB	B	M	right	2008	20080415.A.Right.M.WSD
Ningaloo	NIN-WS00076MB	B	M	right	2009	20090402.A.Right.M.NE
Ningaloo	NIN-WS00076MB	B	M	right	2009	20090404.A.Right.M.TIM
Ningaloo	NIN-WS00076MB	B	M	right	2009	20090417.A.Right.M.NE
Ningaloo	NIN-WS00076MB	B	M	right	2009	20090429.A.Right.M.AIMS
Ningaloo	NIN-WS00076MB	B	M	right	2009	20090506.A.Right.M.KNRT
Ningaloo	NIN-WS00076MB	B	M	right	2009	20090506.A.Right.M.TIM
Ningaloo	NIN-WS00076MB	B	M	right	2010	20100408.C.Right.M.TIM
Ningaloo	NIN-WS00076MB	B	M	right	2010	20100501.B.Right.M.TIM
Ningaloo	NIN-WS00077MB	B	M	left	1994	19940417.E.LHS.M.GT
Ningaloo	NIN-WS00077MB	B	M	right	1994	19940417.E.Right.E.GT
Ningaloo	NIN-WS00078MB	B	M	left	1996	19960402.A.LHS.M.GT
Ningaloo	NIN-WS00078MB	B	M	left	1996	19960409.A.LHS.M.GT
Ningaloo	NIN-WS00078MB	B	M	right	1996	19960402.A.Right.M.GT
Ningaloo	NIN-WS00078MB	B	M	right	1996	19960409.A.Right.M.GT
Ningaloo	NIN-WS00079MB	B	M	left	1996	19960331.A.LHS.M.GT
Ningaloo	NIN-WS00079MB	B	M	left	2006	20060604.B.LHS.M.NBC
Ningaloo	NIN-WS00079MB	B	M	left	2006	20060606.Z.LHS.M.KNRT
Ningaloo	NIN-WS00079MB	B	M	left	2007	20070512.A.LHS.M.NRD
Ningaloo	NIN-WS00079MB	B	M	left	2007	20070512.C.LHS.M.NBC
Ningaloo	NIN-WS00079MB	B	M	left	2007	20070513.A.LHS.M.NBC
Ningaloo	NIN-WS00079MB	B	M	left	2007	20070513.A.LHS.M.TIM
Ningaloo	NIN-WS00079MB	B	M	left	2007	20070516.A.LHS.M.TIM
Ningaloo	NIN-WS00079MB	B	M	left	2007	20070517.D.LHS.M.NRD
Ningaloo	NIN-WS00079MB	B	M	left	2007	20070605.A.LHS.M.TIM
Ningaloo	NIN-WS00079MB	B	M	left	2007	20070606.U.LHS.M.TIM
Ningaloo	NIN-WS00079MB	B	M	left	2007	20070607.B.LHS.M.NBC
Ningaloo	NIN-WS00079MB	B	M	left	2007	20070608.E.LHS.M.NBC
Ningaloo	NIN-WS00079MB	B	M	left	2007	20070611.C.LHS.M.NRD
Ningaloo	NIN-WS00079MB	B	M	left	2007	20070613.B.LHS.M.TIM
Ningaloo	NIN-WS00079MB	B	M	left	2007	20070613.G.LHS.M.NBC
Ningaloo	NIN-WS00079MB	B	M	left	2007	20070614.F.LHS.M.NBC
Ningaloo	NIN-WS00079MB	B	M	left	2007	20070614.U6.LHS.U.EDC
Ningaloo	NIN-WS00079MB	B	M	left	2007	20070616.D.LHS.M.NBC
Ningaloo	NIN-WS00079MB	B	M	right	1996	19960331.B.Right.M.GT
Ningaloo	NIN-WS00079MB	B	M	right	1996	19960405.D.Right.M.GT
Ningaloo	NIN-WS00079MB	B	M	right	2007	20070512.A.Right.M.NRD
Ningaloo	NIN-WS00079MB	B	M	right	2007	20070512.C.Right.M.NBC
Ningaloo	NIN-WS00079MB	B	M	right	2007	20070516.A.Right.M.NBC
Ningaloo	NIN-WS00079MB	B	M	right	2007	20070517.B.Right.M.NRD
Ningaloo	NIN-WS00079MB	B	M	right	2007	20070518.A.Right.M.NBC
Ningaloo	NIN-WS00079MB	B	M	right	2007	20070605.A.Right.M.TIM
Ningaloo	NIN-WS00079MB	B	M	right	2007	20070605.C.Right.M.NBC
Ningaloo	NIN-WS00079MB	B	M	right	2007	20070606.U.Right.M.BH
Ningaloo	NIN-WS00079MB	B	M	right	2007	20070606.U.Right.M.TIM
Ningaloo	NIN-WS00079MB	B	M	right	2007	20070607.A.Right.M.TIM
Ningaloo	NIN-WS00079MB	B	M	right	2007	20070611.C.Right.M.NRD
Ningaloo	NIN-WS00079MB	B	M	right	2007	20070614.F.Right.M.NBC
Ningaloo	NIN-WS00079MB	B	M	right	2007	20070614.U.Right.M.EDC
Ningaloo	NIN-WS00079MB	B	M	right	2007	20070618.B.Right.M.NBC
Ningaloo	NIN-WS00079MB	B	M	right	2007	20070619.A.Right.M.TIM
Ningaloo	NIN-WS00081MB	B	M	left	1996	19960403.D.LHS.M.GT
Ningaloo	NIN-WS00081MB	B	M	right	1996	19960403.D.Right.D.GT
Ningaloo	NIN-WS00084MB	B	M	left	1996	19960401.A.LHS.M.GT
Ningaloo	NIN-WS00084MB	B	M	left	2007	20070613.J.LHS.M.NBC
Ningaloo	NIN-WS00084MB	B	M	right	1996	19960401.A.Right.M.GT
Ningaloo	NIN-WS00084MB	B	M	right	2006	20060518.A.Right.M.NBC
Ningaloo	NIN-WS00085MB	B	M	left	1996	19960401.C.LHS.M.GT
Ningaloo	NIN-WS00085MB	B	M	right	1996	19960401.C.Right.M.GT
Ningaloo	NIN-WS00087MB	B	M	left	1996	19960402.B.LHS.M.GT
Ningaloo	NIN-WS00087MB	B	M	right	1996	19960402.B.Right.M.GT
Ningaloo	NIN-WS00088MB	B	M	left	1996	19960403.C.LHS.M.GT
Ningaloo	NIN-WS00088MB	B	M	left	1996	19960406.B.LHS.M.GT
Ningaloo	NIN-WS00088MB	B	M	right	1996	19960403.C.Right.M.GT
Ningaloo	NIN-WS00090MB	B	M	left	1994	19940407.A.LHS.M.GT
Ningaloo	NIN-WS00090MB	B	M	left	1994	19940407.A.LHS2.M.GT
Ningaloo	NIN-WS00090MB	B	M	left	1996	19960405.E.LHS.M.GT
Ningaloo	NIN-WS00090MB	B	M	right	1994	19940407.A.Right.M.GT
Ningaloo	NIN-WS00090MB	B	M	right	1996	19960405.E.Right.M.GT
Ningaloo	NIN-WS00091MB	B	M	left	1996	19960406.A.LHS.M.GT
Ningaloo	NIN-WS00091MB	B	M	right	1996	19960406.A.Right.M.GT
Ningaloo	NIN-WS00092MB	B	M	left	1996	19960407.A.LHS.M.GT
Ningaloo	NIN-WS00092MB	B	M	right	1996	19960407.A.Right.M.GT
Ningaloo	NIN-WS00093MB	B	M	left	1996	19960408.A.LHS.M.GT
Ningaloo	NIN-WS00093MB	B	M	right	1996	19960408.A.Right.M.GT
Ningaloo	NIN-WS00094MR	R	M	right	1996	19960409.B.Right.M.GT
Ningaloo	NIN-WS00095MB	B	M	left	1996	19960331.C.LHS.M.GT
Ningaloo	NIN-WS00095MB	B	M	right	1996	19960331.C.Right.M.GT
Ningaloo	NIN-WS00111MB	B	M	left	2004	20040515.A.LHS.M.NBC
Ningaloo	NIN-WS00111MB	B	M	left	2008	20080414.A.LHS.M.KNRT
Ningaloo	NIN-WS00111MB	B	M	left	2008	20080414.A.LHS.M.NBC
Ningaloo	NIN-WS00111MB	B	M	left	2008	20080414.A.LHS.M.TIM
Ningaloo	NIN-WS00111MB	B	M	left	2008	20080414.A.LHS.M.WSD
Ningaloo	NIN-WS00111MB	B	M	left	2008	20080414.B.LHS.M.TIM
Ningaloo	NIN-WS00111MB	B	M	left	2008	20080414.B.LHS.M.WSD
Ningaloo	NIN-WS00111MB	B	M	left	2009	20090410.A.LHS.M.CBA
Ningaloo	NIN-WS00111MB	B	M	left	2009	20090410.A.LHS.M.NE
Ningaloo	NIN-WS00111MB	B	M	left	2009	20090418.A.LHS.M.OEA
Ningaloo	NIN-WS00111MB	B	M	left	2009	20090428.A.LHS.M.AIMS
Ningaloo	NIN-WS00111MB	B	M	left	2009	20090428.B.LHS.M.AIMS
Ningaloo	NIN-WS00111MB	B	M	left	2009	20090509.C.LHS.M.WSD
Ningaloo	NIN-WS00111MB	B	M	left	2009	20090510.C.LHS.M.OEA
Ningaloo	NIN-WS00111MB	B	M	left	2011	20110425.A.LHS.M.NBC
Ningaloo	NIN-WS00111MB	B	M	left	2011	20110610.B.LHS.M.NBC
Ningaloo	NIN-WS00111MB	B	M	right	2001	20010515.A.Right.M.SQ
Ningaloo	NIN-WS00111MB	B	M	right	2004	20040515.A.Right.M.NBC
Ningaloo	NIN-WS00111MB	B	M	right	2008	20080414.A.Right.M.EDC
Ningaloo	NIN-WS00111MB	B	M	right	2008	20080414.A.Right.M.KNRT
Ningaloo	NIN-WS00111MB	B	M	right	2008	20080414.A.Right.M.NBC
Ningaloo	NIN-WS00111MB	B	M	right	2008	20080414.B.Right.M.WSD
Ningaloo	NIN-WS00111MB	B	M	right	2009	20090428.A.Right.M.AIMS
Ningaloo	NIN-WS00116MB	B	M	left	1994	19940329.C.LHS.M.GT
Ningaloo	NIN-WS00116MB	B	M	left	2004	20040506.A.LHS.M.NBC
Ningaloo	NIN-WS00116MB	B	M	left	2009	20090503.A.LHS.M.AIMS
Ningaloo	NIN-WS00116MB	B	M	left	2009	20090509.C.LHS.M.TIM
Ningaloo	NIN-WS00116MB	B	M	left	2009	20090510.A.LHS.M.KNRT
Ningaloo	NIN-WS00116MB	B	M	left	2010	20100415.C.LHS.M.TIM
Ningaloo	NIN-WS00116MB	B	M	left	2010	20100421.B.LHS.M.NBC
Ningaloo	NIN-WS00116MB	B	M	right	1994	19940329.C.Right.M.GT
Ningaloo	NIN-WS00116MB	B	M	right	2009	20090420.A.Right.M.OEA
Ningaloo	NIN-WS00116MB	B	M	right	2009	20090508.B.Right.M.OEA
Ningaloo	NIN-WS00116MB	B	M	right	2009	20090508.D.Right.M.OEA
Ningaloo	NIN-WS00116MB	B	M	right	2009	20090509.C.Right.M.TIM
Ningaloo	NIN-WS00116MB	B	M	right	2009	20090510.A.Right.M.KNRT
Ningaloo	NIN-WS00116MB	B	M	right	2010	20100415.B.Right.M.KNRT
Ningaloo	NIN-WS00116MB	B	M	right	2010	20100415.C.Right.M.WSD
Ningaloo	NIN-WS00118MB	B	M	left	2006	20060504.A.LHS.M.AIMS
Ningaloo	NIN-WS00118MB	B	M	left	2006	20060504.B.LHS.M.AIMS
Ningaloo	NIN-WS00118MB	B	M	left	2008	20080428.E.LHS.M.AIMS
Ningaloo	NIN-WS00118MB	B	M	right	2008	20080428.B.Right.M.AIMS
Ningaloo	NIN-WS00118MB	B	M	right	2008	20080428.C.Right.M.AIMS
Ningaloo	NIN-WS00118MB	B	M	right	2008	20080428.E.Right.M.AIMS
Ningaloo	NIN-WS00119MB	B	M	left	2003	20030612.A.LHS.M.SQ
Ningaloo	NIN-WS00119MB	B	M	left	2003	20030615.B.LHS.M.SQ
Ningaloo	NIN-WS00119MB	B	M	left	2006	20060622.A.LHS.M.NBC
Ningaloo	NIN-WS00119MB	B	M	left	2006	20060622.A.LHS.M.TIM
Ningaloo	NIN-WS00119MB	B	M	left	2007	20070706.A.LHS.M.TIM
Ningaloo	NIN-WS00119MB	B	M	left	2009	20090507.A.LHS.M.AIMS
Ningaloo	NIN-WS00119MB	B	M	left	2010	20100406.B.LHS.M.KNRT
Ningaloo	NIN-WS00119MB	B	M	left	2010	20100406.C.LHS.M.NBC
Ningaloo	NIN-WS00119MB	B	M	left	2010	20100606.A.LHS.M.TIM
Ningaloo	NIN-WS00119MB	B	M	left	2011	20110328.B.LHS.M.KNRT
Ningaloo	NIN-WS00119MB	B	M	right	2003	20030612.B.Right.M.SQ
Ningaloo	NIN-WS00119MB	B	M	right	2003	20030612.C.Right.M.SQ
Ningaloo	NIN-WS00119MB	B	M	right	2003	20030615.D.Right.M.SQ
Ningaloo	NIN-WS00119MB	B	M	right	2006	20060603.A.Right.M.FM
Ningaloo	NIN-WS00119MB	B	M	right	2006	20060603.X.Right.M.NE
Ningaloo	NIN-WS00119MB	B	M	right	2006	20060612.B.Right.M.NBC
Ningaloo	NIN-WS00119MB	B	M	right	2006	20060613.B.Right.M.NBC
Ningaloo	NIN-WS00119MB	B	M	right	2006	20060615.B.Right.M.NBC
Ningaloo	NIN-WS00119MB	B	M	right	2006	20060616.B.Right.M.NBC
Ningaloo	NIN-WS00119MB	B	M	right	2006	20060622.A.Right.M.NBC
Ningaloo	NIN-WS00119MB	B	M	right	2006	20060622.A.Right.M.TIM
Ningaloo	NIN-WS00119MB	B	M	right	2006	20060624.B.Right.M.TIM
Ningaloo	NIN-WS00119MB	B	M	right	2007	20070706.A.Right.M.TIM
Ningaloo	NIN-WS00119MB	B	M	right	2007	20070706.B.Right.M.NBC
Ningaloo	NIN-WS00119MB	B	M	right	2009	20090507.A.Right.M.AIMS
Ningaloo	NIN-WS00119MB	B	M	right	2009	20090518.A.Right.M.NBC
Ningaloo	NIN-WS00119MB	B	M	right	2009	20090518.A.Right.M.TIM
Ningaloo	NIN-WS00121MB	B	M	left	2003	20030603.A.LHS.M.SQ
Ningaloo	NIN-WS00121MB	B	M	right	2003	20030603.B.Right.M.SQ
Ningaloo	NIN-WS00121MB	B	M	right	2004	20040616.A.Right.M.NBC
Ningaloo	NIN-WS00121MB	B	M	right	2009	20090517.A.Right.M.KNRT
Ningaloo	NIN-WS00121MB	B	M	right	2009	20090518.A.Right.M.KNRT
Ningaloo	NIN-WS00121MB	B	M	right	2010	20100407.C.Right.M.NBC
Ningaloo	NIN-WS00121MB	B	M	right	2011	20110403.B.Right.M.NRDive
Ningaloo	NIN-WS00121MB	B	M	right	2011	20110403.C.Right.M.NRDive
Ningaloo	NIN-WS00121MB	B	M	right	2011	20110517.D.Right.M.NBC
Ningaloo	NIN-WS00125MB	B	M	left	2006	20060504.A.LHS.M.AIMS
Ningaloo	NIN-WS00125MB	B	M	right	2006	20060504.A.Right.M.AIMS
Ningaloo	NIN-WS00125MB	B	M	right	2006	20060504.B.Right.M.AIMS
Ningaloo	NIN-WS00125MB	B	M	right	2009	20090505.A.Right.M.AIMS
Ningaloo	NIN-WS00125MB	B	M	right	2009	20090511.B.Right.M.OEA
Ningaloo	NIN-WS00125MB	B	M	right	2009	20090527.B.Right.M.NRD
Ningaloo	NIN-WS00125MB	B	M	right	2009	20090528.B.Right.M.NRD
Ningaloo	NIN-WS00125MB	B	M	right	2009	20090602.A.Right.M.NRD
Ningaloo	NIN-WS00128MB	B	M	left	2004	20040421.B.LHS.M.NBC
Ningaloo	NIN-WS00128MB	B	M	left	2004	20040606.B.LHS.M.NBC
Ningaloo	NIN-WS00128MB	B	M	left	2004	20040619.A.LHS.M.NBC
Ningaloo	NIN-WS00128MB	B	M	left	2004	20040701.A.LHS.M.NBC
Ningaloo	NIN-WS00128MB	B	M	left	2004	20040704.C.LHS.M.NBC
Ningaloo	NIN-WS00128MB	B	M	left	2004	20040710.A.LHS.M.NBC
Ningaloo	NIN-WS00128MB	B	M	left	2006	20060429.D.LHS.M.NBC
Ningaloo	NIN-WS00128MB	B	M	left	2006	20060611.A.LHS.M.KNRT
Ningaloo	NIN-WS00128MB	B	M	left	2006	20060612.C.LHS.M.VD
Ningaloo	NIN-WS00128MB	B	M	left	2006	20060701.A.LHS.M.NBC
Ningaloo	NIN-WS00128MB	B	M	right	2004	20040509.A.Right.M.NBC
Ningaloo	NIN-WS00128MB	B	M	right	2004	20040619.A.Right.M.NBC
Ningaloo	NIN-WS00128MB	B	M	right	2004	20040701.A.Right.M.NBC
Ningaloo	NIN-WS00128MB	B	M	right	2006	20060426.A.Right.M.NBC
Ningaloo	NIN-WS00128MB	B	M	right	2006	20060428.B.Right.M.TIM
Ningaloo	NIN-WS00128MB	B	M	right	2006	20060429.D.Right.M.NBC
Ningaloo	NIN-WS00128MB	B	M	right	2006	20060611.A.Right.M.KNRT
Ningaloo	NIN-WS00128MB	B	M	right	2006	20060614.K.Right.M.VD
Ningaloo	NIN-WS00128MB	B	M	right	2006	20060617.A.Right.M.VD
Ningaloo	NIN-WS00128MB	B	M	right	2006	20060701.A.Right.M.NBC
Ningaloo	NIN-WS00128MB	B	M	right	2010	20100409.C.Right.M.TIM
Ningaloo	NIN-WS00128MB	B	M	right	2010	20100412.A.Right.M.CBA
Ningaloo	NIN-WS00131MB	B	M	left	2006	20060616.A.LHS.M.NBC
Ningaloo	NIN-WS00131MB	B	M	left	2006	20060616.A.LHS.M.VD
Ningaloo	NIN-WS00131MB	B	M	left	2007	20070402.A.LHS.M.EDC
Ningaloo	NIN-WS00131MB	B	M	left	2007	20070616.A.LHS.M.NBC
Ningaloo	NIN-WS00131MB	B	M	left	2007	20070616.C.LHS.M.NBC
Ningaloo	NIN-WS00131MB	B	M	left	2007	20070622.B.LHS.M.NBC
Ningaloo	NIN-WS00131MB	B	M	left	2007	20070629.A.LHS.M.TIM
Ningaloo	NIN-WS00131MB	B	M	right	2003	20030623.C.Right.M.SQ
Ningaloo	NIN-WS00131MB	B	M	right	2003	20030626.D.Right.M.SQ
Ningaloo	NIN-WS00131MB	B	M	right	2006	20060612.A.Right.M.NBC
Ningaloo	NIN-WS00131MB	B	M	right	2006	20060616.A.Right.M.VD
Ningaloo	NIN-WS00131MB	B	M	right	2007	20070508.U.Right.M.CBA
Ningaloo	NIN-WS00131MB	B	M	right	2007	20070616.C.Right.M.NBC
Ningaloo	NIN-WS00131MB	B	M	right	2007	20070625.U.Right.M.TIM
Ningaloo	NIN-WS00134MR	R	M	right	2006	20060423.C.Right.M.KNRT
Ningaloo	NIN-WS00137MB	B	M	left	2007	20070430.A.LHS.M.KNRT
Ningaloo	NIN-WS00137MB	B	M	right	2007	20070430.A.Right.M.KNRT
Ningaloo	NIN-WS00137MB	B	M	right	2007	20070430.A.Right.M.NBC
Ningaloo	NIN-WS00138MB	B	M	left	2006	20060504.A.LHS.M.AIMS
Ningaloo	NIN-WS00138MB	B	M	left	2006	20060620.A.LHS.M.NBC
Ningaloo	NIN-WS00138MB	B	M	left	2006	20060621.A.LHS.M.VD
Ningaloo	NIN-WS00138MB	B	M	left	2007	20070629.B.LHS.M.NBC
Ningaloo	NIN-WS00138MB	B	M	left	2008	20080427.H.LHS.M.AIMS
Ningaloo	NIN-WS00138MB	B	M	left	2008	20080427.I.LHS.M.AIMS
Ningaloo	NIN-WS00138MB	B	M	left	2008	20080428.D.LHS.M.AIMS
Ningaloo	NIN-WS00138MB	B	M	left	2009	20090611.A.LHS.M.TIM
Ningaloo	NIN-WS00138MB	B	M	right	2004	20040603.C.Right.M.AIMS
Ningaloo	NIN-WS00138MB	B	M	right	2006	20060504.A.Right.M.AIMS
Ningaloo	NIN-WS00138MB	B	M	right	2006	20060620.A.Right.M.TIM
Ningaloo	NIN-WS00138MB	B	M	right	2006	20060621.A.Right.M.VD
Ningaloo	NIN-WS00138MB	B	M	right	2007	20070704.A.Right.M.TIM
Ningaloo	NIN-WS00138MB	B	M	right	2008	20080425.I.Right.M.AIMS
Ningaloo	NIN-WS00138MB	B	M	right	2008	20080426.D.Right.M.AIMS
Ningaloo	NIN-WS00138MB	B	M	right	2008	20080426.E.Right.M.AIMS
Ningaloo	NIN-WS00138MB	B	M	right	2008	20080427.H.Right.M.AIMS
Ningaloo	NIN-WS00138MB	B	M	right	2008	20080427.I.Right.M.AIMS
Ningaloo	NIN-WS00139MB	B	M	left	2006	20060518.B.LHS.M.NBC
Ningaloo	NIN-WS00139MB	B	M	left	2006	20060610.X.LHS.M.KNRT
Ningaloo	NIN-WS00139MB	B	M	left	2006	20060614.V.LHS.M.VD
Ningaloo	NIN-WS00139MB	B	M	left	2007	20070625.U.LHS.M.EDC
Ningaloo	NIN-WS00139MB	B	M	left	2008	20080507.A.LHS.M.BH
Ningaloo	NIN-WS00139MB	B	M	left	2008	20080507.A.LHS.M.KNRT
Ningaloo	NIN-WS00139MB	B	M	left	2008	20080507.A.LHS.M.NBC
Ningaloo	NIN-WS00139MB	B	M	left	2008	20080507.A.LHS.M.TIM
Ningaloo	NIN-WS00139MB	B	M	left	2009	20090507.A.LHS.M.AIMS
Ningaloo	NIN-WS00139MB	B	M	left	2010	20100423.A.LHS.M.TIM
Ningaloo	NIN-WS00139MB	B	M	left	2011	20110511.B.LHS.M.NBC
Ningaloo	NIN-WS00139MB	B	M	right	2004	20040512.A.Right.M.NBC
Ningaloo	NIN-WS00139MB	B	M	right	2004	20040714.A.Right.M.NBC
Ningaloo	NIN-WS00139MB	B	M	right	2006	20060518.B.Right.M.NBC
Ningaloo	NIN-WS00139MB	B	M	right	2006	20060610.Y.Right.M.KNRT
Ningaloo	NIN-WS00139MB	B	M	right	2007	20070707.B.Right.M.TIM
Ningaloo	NIN-WS00139MB	B	M	right	2007	20070707.B.Right2.M.TIM
Ningaloo	NIN-WS00139MB	B	M	right	2008	20080507.A.Right.M.BH
Ningaloo	NIN-WS00139MB	B	M	right	2008	20080507.A.Right.M.NB
Ningaloo	NIN-WS00139MB	B	M	right	2008	20080507.A.Right.M.TIM
Ningaloo	NIN-WS00139MB	B	M	right	2008	20080520.A.Right.M.BH
Ningaloo	NIN-WS00139MB	B	M	right	2008	20080604.C.Right.M.NBC
Ningaloo	NIN-WS00139MB	B	M	right	2009	20090410.3.Right.M.NRD
Ningaloo	NIN-WS00139MB	B	M	right	2010	20100612.C.Right.M.KNRT
Ningaloo	NIN-WS00139MB	B	M	right	2011	20110421.B.Right.M.NBC
Ningaloo	NIN-WS00139MB	B	M	right	2011	20110509.A.Right.M.NBC
Ningaloo	NIN-WS00140MB	B	M	left	2004	20040429.A.LHS.M.NBC
Ningaloo	NIN-WS00140MB	B	M	left	2006	20060603.A.LHS.M.EDC
Ningaloo	NIN-WS00140MB	B	M	left	2006	20060603.A.LHS.M.TIM
Ningaloo	NIN-WS00140MB	B	M	left	2006	20060603.A.LHS.M.VD
Ningaloo	NIN-WS00140MB	B	M	left	2006	20060603.A.LHS2.M.VD
Ningaloo	NIN-WS00140MB	B	M	left	2007	20070616.B.LHS.M.NBC
Ningaloo	NIN-WS00140MB	B	M	left	2007	20070618.U.LHS.M.TIM
Ningaloo	NIN-WS00140MB	B	M	left	2007	20070622.C.LHS.M.TIM (2)
Ningaloo	NIN-WS00140MB	B	M	left	2007	20070622.C.LHS.M.TIM
Ningaloo	NIN-WS00140MB	B	M	left	2008	20080426.U.LHS.M.CBA
Ningaloo	NIN-WS00140MB	B	M	left	2008	20080508.A.LHS.M.NBC
Ningaloo	NIN-WS00140MB	B	M	left	2008	20080508.A.LHS.M.TIM
Ningaloo	NIN-WS00140MB	B	M	left	2008	20080508.U.LHS.M.TIM
Ningaloo	NIN-WS00140MB	B	M	left	2008	20080531.A.LHS.M.BH
Ningaloo	NIN-WS00140MB	B	M	left	2008	20080531.A.LHS.M.TIM
Ningaloo	NIN-WS00140MB	B	M	left	2009	20090501.A.LHS.M.WSD
Ningaloo	NIN-WS00140MB	B	M	left	2009	20090525.A.LHS.M.TIM
Ningaloo	NIN-WS00140MB	B	M	left	2009	20090525.B.LHS.M.KNRT
Ningaloo	NIN-WS00140MB	B	M	left	2009	20090608.C.LHS.M.WSD
Ningaloo	NIN-WS00140MB	B	M	right	2004	20040429.A.Right.M.NBC
Ningaloo	NIN-WS00140MB	B	M	right	2004	20040620.A.Right.M.NBC
Ningaloo	NIN-WS00140MB	B	M	right	2006	20060603.A.Right.M.EDC
Ningaloo	NIN-WS00140MB	B	M	right	2006	20060603.A.Right.M.TIM (2)
Ningaloo	NIN-WS00140MB	B	M	right	2006	20060603.A.Right.M.TIM
Ningaloo	NIN-WS00140MB	B	M	right	2006	20060603.A.Right.M.VD
Ningaloo	NIN-WS00140MB	B	M	right	2007	20070618.C.Right.M.NBC
Ningaloo	NIN-WS00140MB	B	M	right	2007	20070618.U.Right.M.TIM
Ningaloo	NIN-WS00140MB	B	M	right	2008	20080421.A.Right.M.TIM
Ningaloo	NIN-WS00140MB	B	M	right	2008	20080421.B.Right.M.WSD
Ningaloo	NIN-WS00140MB	B	M	right	2008	20080421.E.Right.M.WSD
Ningaloo	NIN-WS00140MB	B	M	right	2008	20080427.A.Right.M.BH
Ningaloo	NIN-WS00140MB	B	M	right	2008	20080427.A.Right.M.NBC
Ningaloo	NIN-WS00140MB	B	M	right	2008	20080508.A.Right.M.KNRT
Ningaloo	NIN-WS00140MB	B	M	right	2008	20080508.A.Right.M.NBC
Ningaloo	NIN-WS00140MB	B	M	right	2008	20080508.A.Right.M.TIM
Ningaloo	NIN-WS00140MB	B	M	right	2008	20080508.C.Right.M.NBC
Ningaloo	NIN-WS00140MB	B	M	right	2008	20080611.A.Right.M.TIM
Ningaloo	NIN-WS00140MB	B	M	right	2008	20080619.A.Right.M.NBC
Ningaloo	NIN-WS00141MB	B	M	left	2004	20040602.C.LHS.M.NBC
Ningaloo	NIN-WS00141MB	B	M	left	2007	20070508.A.LHS.M.TIM
Ningaloo	NIN-WS00141MB	B	M	left	2007	20070511.A.LHS.M.NBC
Ningaloo	NIN-WS00141MB	B	M	left	2008	20080625.A.LHS.M.KNRT
Ningaloo	NIN-WS00141MB	B	M	left	2011	20110404.A.LHS.M.NRD
Ningaloo	NIN-WS00141MB	B	M	left	2011	20110430.B.LHS.U.NBC
Ningaloo	NIN-WS00141MB	B	M	right	2004	20040602.C.Right.M.NBC
Ningaloo	NIN-WS00141MB	B	M	right	2007	20070508.A.Right.M.TIM
Ningaloo	NIN-WS00141MB	B	M	right	2007	20070511.A.Right.M.NBC
Ningaloo	NIN-WS00141MB	B	M	right	2007	20070512.A.Right.M.NBC
Ningaloo	NIN-WS00141MB	B	M	right	2007	20070512.A.Right.M.TIM
Ningaloo	NIN-WS00141MB	B	M	right	2007	20070611.B.Right.M.NBC
Ningaloo	NIN-WS00141MB	B	M	right	2007	20070613.C.Right.M.NBC
Ningaloo	NIN-WS00141MB	B	M	right	2008	20080625.A.Right.M.KNRT
Ningaloo	NIN-WS00141MB	B	M	right	2008	20080625.A.Right.M.NBC
Ningaloo	NIN-WS00142MB	B	M	left	2009	20090508.C.LHS.M.CBA
Ningaloo	NIN-WS00142MB	B	M	left	2010	20100622.A.LHS.M.AIMS
Ningaloo	NIN-WS00142MB	B	M	right	2004	20040702.A.Right.M.NBC
Ningaloo	NIN-WS00142MB	B	M	right	2010	20100622.A.Right.M.AIMS
Ningaloo	NIN-WS00142MB	B	M	right	2011	20110614.A.Right.M.KNRT
Ningaloo	NIN-WS00148MR	R	M	right	2004	20040425.M.Right.A.NBC
Ningaloo	NIN-WS00159MB	B	M	left	1992	19920402.A.LHS.M.GT
Ningaloo	NIN-WS00159MB	B	M	left	2006	20060423.B.LHS.M.TIM
Ningaloo	NIN-WS00159MB	B	M	left	2006	20060606.A.LHS.M.EDC
Ningaloo	NIN-WS00159MB	B	M	left	2006	20060606.A.LHS.M.TIM
Ningaloo	NIN-WS00159MB	B	M	left	2006	20060606.X.LHS.M.KNRT
Ningaloo	NIN-WS00159MB	B	M	left	2006	20060617.B.LHS.M.VD
Ningaloo	NIN-WS00159MB	B	M	left	2007	20070603.U.LHS.M.BH
Ningaloo	NIN-WS00159MB	B	M	left	2007	20070624.A.LHS.M.NBC
Ningaloo	NIN-WS00159MB	B	M	left	2007	20070624.B.LHS.M.VD
Ningaloo	NIN-WS00159MB	B	M	left	2007	20070624.U.LHS.M.EDC
Ningaloo	NIN-WS00159MB	B	M	left	2007	20070625.A.LHS.M.NBC
Ningaloo	NIN-WS00159MB	B	M	left	2007	20070626.U.LHS.M.KNRT
Ningaloo	NIN-WS00159MB	B	M	left	2008	20080522.B.LHS.M.TIM
Ningaloo	NIN-WS00159MB	B	M	left	2008	20080526.B.LHS.M.WSD
Ningaloo	NIN-WS00159MB	B	M	left	2008	20080528.C.LHS.M.NBC
Ningaloo	NIN-WS00159MB	B	M	left	2008	20080531.D.LHS.M.NBC
Ningaloo	NIN-WS00159MB	B	M	left	2008	20080704.A.LHS.M.KNRT
Ningaloo	NIN-WS00159MB	B	M	left	2008	20080704.A.LHS.M.TIM
Ningaloo	NIN-WS00159MB	B	M	left	2009	20090428.A.LHS.M.AIMS
Ningaloo	NIN-WS00159MB	B	M	left	2011	20110422.A.LHS.M.CBA
Ningaloo	NIN-WS00159MB	B	M	left	2011	20110507.B.LHS.M.NBC
Ningaloo	NIN-WS00159MB	B	M	right	2001	20010526.A.Right.M.SQ
Ningaloo	NIN-WS00159MB	B	M	right	2006	20060606.A.Right.M.EDC
Ningaloo	NIN-WS00159MB	B	M	right	2007	20070624.U.Right.M.EDC
Ningaloo	NIN-WS00159MB	B	M	right	2007	20070624.U.Right.U.NBC
Ningaloo	NIN-WS00159MB	B	M	right	2007	20070625.A.Right.M.NBC
Ningaloo	NIN-WS00159MB	B	M	right	2008	20080522.A.Right.M.TIM
Ningaloo	NIN-WS00159MB	B	M	right	2008	20080522.B.Right.M.BH
Ningaloo	NIN-WS00159MB	B	M	right	2008	20080522.C.Right.M.BH
Ningaloo	NIN-WS00159MB	B	M	right	2008	20080522.D.Right.M.BH
Ningaloo	NIN-WS00159MB	B	M	right	2008	20080526.B.Right.M.WSD
Ningaloo	NIN-WS00159MB	B	M	right	2008	20080526.U.Right.M.EDC
Ningaloo	NIN-WS00159MB	B	M	right	2008	20080531.D.Right.M.NBC
Ningaloo	NIN-WS00159MB	B	M	right	2008	20080704.A.Right.M.TIM
Ningaloo	NIN-WS00159MB	B	M	right	2009	20090428.A.Right.M.AIMS
Ningaloo	NIN-WS00159MB	B	M	right	2011	20110316.B.Right.M.NRDive
Ningaloo	NIN-WS00159MB	B	M	right	2011	20110422.A.Right.M.CBA
Ningaloo	NIN-WS00159MB	B	M	right	2011	20110422.A.Right.M.NRDive
Ningaloo	NIN-WS00159MB	B	M	right	2011	20110529.D.Right.M.NBC
Ningaloo	NIN-WS00160MB	B	M	left	1992	19920412.C.LHS.M.GT
Ningaloo	NIN-WS00160MB	B	M	left	2006	20060422.M.LHS.A.KNRT
Ningaloo	NIN-WS00160MB	B	M	left	2007	20070703.B.LHS.M.NBC
Ningaloo	NIN-WS00160MB	B	M	left	2007	20070707.A.LHS.M.NBC
Ningaloo	NIN-WS00160MB	B	M	left	2008	20080504.A.LHS.M.AIMS
Ningaloo	NIN-WS00160MB	B	M	left	2008	20080630.A.LHS.M.BH
Ningaloo	NIN-WS00160MB	B	M	left	2008	20080630.A.LHS.M.KNRT
Ningaloo	NIN-WS00160MB	B	M	left	2008	20080630.A.LHS.M.TIM
Ningaloo	NIN-WS00160MB	B	M	left	2009	20090612.B.LHS.M.WSD
Ningaloo	NIN-WS00160MB	B	M	left	2010	20100523.A.LHS.M.KNRT
Ningaloo	NIN-WS00160MB	B	M	left	2010	20100523.B.LHS.M.WSD
Ningaloo	NIN-WS00160MB	B	M	left	2011	20110501.A.LHS.M.NBC
Ningaloo	NIN-WS00160MB	B	M	right	2008	20080504.A.Right.M.AIMS
Ningaloo	NIN-WS00160MB	B	M	right	2008	20080630.A.Right.M.KNRT
Ningaloo	NIN-WS00160MB	B	M	right	2009	20090612.B.Right.M.WSD
Ningaloo	NIN-WS00160MB	B	M	right	2011	20110501.B.Right.M.NBC
Ningaloo	NIN-WS00160MB	B	M	right	2011	20110501.C.Right.M.NBC
Ningaloo	NIN-WS00160MB	B	M	right	2011	20110501.C.Right2.M.NBC
Ningaloo	NIN-WS00161MB	B	M	left	2008	20080425.A.LHS.M.AIMS
Ningaloo	NIN-WS00161MB	B	M	left	2009	20090524.C.LHS2.M.WSD
Ningaloo	NIN-WS00161MB	B	M	left	2009	20090621.A.LHS.M.TIM
Ningaloo	NIN-WS00161MB	B	M	left	2010	20100612.B.LHS.M.KNRT
Ningaloo	NIN-WS00161MB	B	M	left	2011	20110428.A.LHS.M.KNRT
Ningaloo	NIN-WS00161MB	B	M	left	2011	20110529.A.LHS.M.NBC
Ningaloo	NIN-WS00161MB	B	M	left	2011	20110604.A.LHS.M.KNRT
Ningaloo	NIN-WS00161MB	B	M	left	2011	20110607.A.LHS.M.KNRT
Ningaloo	NIN-WS00161MB	B	M	right	2008	20080425.A.Right.M.AIMS
Ningaloo	NIN-WS00161MB	B	M	right	2009	20090621.A.Right.M.TIM
Ningaloo	NIN-WS00161MB	B	M	right	2009	20090710.A.Right2.M.NRD
Ningaloo	NIN-WS00161MB	B	M	right	2011	20110604.A.Right.M.KNRT
Ningaloo	NIN-WS00161MB	B	M	right	2011	20110604.A.Right.M.NBC
Ningaloo	NIN-WS00161MB	B	M	right	2011	20110604.A.Right2.M.NBC
Ningaloo	NIN-WS00162ML	L	M	left	1992	19920412.G.LHS.M.GT
Ningaloo	NIN-WS00162ML	L	M	left	1993	19930415.A.LHS.M.GT
Ningaloo	NIN-WS00163ML	L	M	left	1992	19920413.D.LHS.M.GT
Ningaloo	NIN-WS00164ML	L	M	left	1992	19920413.E.LHS.M.GT
Ningaloo	NIN-WS00164ML	L	M	left	2001	20010607.A.LHS.M.SQ
Ningaloo	NIN-WS00165ML	L	M	left	1992	19920413.I.LHS.M.GT
Ningaloo	NIN-WS00166ML	L	M	left	1992	19920415.B.LHS.M.GT
Ningaloo	NIN-WS00167MB	B	M	left	2008	20080425.B.LHS.M.AIMS
Ningaloo	NIN-WS00167MB	B	M	right	2008	20080425.B.Right.M.AIMS
Ningaloo	NIN-WS00168ML	L	M	left	1992	19920423.A.LHS.M.GT
Ningaloo	NIN-WS00171MB	B	M	left	1994	19940414.C.LHS.M.GT
Ningaloo	NIN-WS00171MB	B	M	left	1995	19950413.A.LHS.M.GT
Ningaloo	NIN-WS00171MB	B	M	right	1995	19950413.A.Right.M.GT
Ningaloo	NIN-WS00172MB	B	M	left	1994	19940417.C.LHS.M.GT
Ningaloo	NIN-WS00172MB	B	M	left	2010	20100507.A.LHS.M.WSD
Ningaloo	NIN-WS00172MB	B	M	right	2010	20100507.A.Right.M.WSD
Ningaloo	NIN-WS00173MB	B	M	left	1994	19940329.D.LHS.M.GT
Ningaloo	NIN-WS00173MB	B	M	right	1994	19940329.D.Right.M.GT
Ningaloo	NIN-WS00176ML	L	M	left	1996	19960403.B.LHS.M.GT
Ningaloo	NIN-WS00177MB	B	M	left	1996	19960405.B.LHS.M.GT
Ningaloo	NIN-WS00177MB	B	M	right	1996	19960405.B.Right.M.GT
Ningaloo	NIN-WS00181MB	B	M	left	2008	20080425.D.LHS.M.AIMS
Ningaloo	NIN-WS00181MB	B	M	left	2008	20080427.B.LHS2.M.AIMS
Ningaloo	NIN-WS00181MB	B	M	left	2008	20080427.B.LHS.M.AIMS
Ningaloo	NIN-WS00181MB	B	M	right	2008	20080425.D.Right.M.AIMS
Ningaloo	NIN-WS00191MB	B	M	left	2003	20030530.A.LHS.M.SQ
Ningaloo	NIN-WS00191MB	B	M	left	2003	20030530.C.LHS.M.SQ
Ningaloo	NIN-WS00191MB	B	M	left	2008	20080413.A.LHS.M.EDC
Ningaloo	NIN-WS00191MB	B	M	left	2008	20080413.A.LHS.M.NBC
Ningaloo	NIN-WS00191MB	B	M	left	2008	20080413.A.LHS.M.WSD
Ningaloo	NIN-WS00191MB	B	M	right	2003	20030530.A.Right.M.SQ
Ningaloo	NIN-WS00191MB	B	M	right	2008	20080413.A.Right.M.NBC
Ningaloo	NIN-WS00191MB	B	M	right	2008	20080413.A.Right.M.WSD
Ningaloo	NIN-WS00192MB	B	M	left	2008	20080425.G.LHS.M.AIMS
Ningaloo	NIN-WS00192MB	B	M	right	2008	20080425.G.Right.M.AIMS
Ningaloo	NIN-WS00193MB	B	M	left	2004	20040602.B.LHS.M.NBC
Ningaloo	NIN-WS00193MB	B	M	left	2008	20080420.B.LHS.M.CBA
Ningaloo	NIN-WS00193MB	B	M	left	2008	20080421.A.LHS.M.CBA
Ningaloo	NIN-WS00193MB	B	M	left	2008	20080505.A.LHS.M.AIMS
Ningaloo	NIN-WS00193MB	B	M	left	2009	20090501.D.LHS.M.OEA
Ningaloo	NIN-WS00193MB	B	M	left	2011	20110415.A.LHS.M.CBA
Ningaloo	NIN-WS00193MB	B	M	left	2011	20110415.A.LHS.M.NRDive
Ningaloo	NIN-WS00193MB	B	M	right	2004	20040602.B.Right.M.NBC
Ningaloo	NIN-WS00193MB	B	M	right	2007	20070509.B.Right.M.NBC
Ningaloo	NIN-WS00193MB	B	M	right	2007	20070510.A.Right.M.KNRT
Ningaloo	NIN-WS00193MB	B	M	right	2007	20070510.A.Right.M.NBC
Ningaloo	NIN-WS00193MB	B	M	right	2007	20070510.A.Right2.M.KNRT
Ningaloo	NIN-WS00193MB	B	M	right	2007	20070511.A.Right.M.KNRT
Ningaloo	NIN-WS00193MB	B	M	right	2008	20080505.A.Right.M.AIMS
Ningaloo	NIN-WS00193MB	B	M	right	2009	20090501.E.Right.M.OEA
Ningaloo	NIN-WS00197ML	L	M	left	2004	20040430.A.LHS.M.NBC
Ningaloo	NIN-WS00198MB	B	M	left	2008	20080425.H.LHS.M.AIMS
Ningaloo	NIN-WS00198MB	B	M	right	2008	20080425.H.Right.M.AIMS
Ningaloo	NIN-WS00199MB	B	M	left	2004	20040630.B.LHS.M.NBC
Ningaloo	NIN-WS00199MB	B	M	left	2007	20070616.D.LHS.M.NRD
Ningaloo	NIN-WS00199MB	B	M	left	2008	20080408.A.LHS.M.TIM
Ningaloo	NIN-WS00199MB	B	M	left	2008	20080411.A.LHS.M.EDC
Ningaloo	NIN-WS00199MB	B	M	left	2008	20080509.A.LHS.M.TIM
Ningaloo	NIN-WS00199MB	B	M	left	2009	20090425.A.LHS2.M.KNRT
Ningaloo	NIN-WS00199MB	B	M	left	2009	20090507.A.LHS.M.AIMS
Ningaloo	NIN-WS00199MB	B	M	left	2011	20110526.A.LHS.M.NBC
Ningaloo	NIN-WS00199MB	B	M	right	2003	20030515.A.Right.M.SQ
Ningaloo	NIN-WS00199MB	B	M	right	2007	20070602.A.Right.M.TIM
Ningaloo	NIN-WS00199MB	B	M	right	2007	20070616.D.Right.M.NRD
Ningaloo	NIN-WS00199MB	B	M	right	2008	20080408.B.Right.M.NBC
Ningaloo	NIN-WS00199MB	B	M	right	2008	20080408.U.Right.M.NBC
Ningaloo	NIN-WS00199MB	B	M	right	2008	20080509.A.Right.M.TIM
Ningaloo	NIN-WS00199MB	B	M	right	2009	20090507.A.Right.M.AIMS
Ningaloo	NIN-WS00199MB	B	M	right	2010	20100406.B.Right.M.NBC
Ningaloo	NIN-WS00199MB	B	M	right	2010	20100406.C.Right.M.KNRT
Ningaloo	NIN-WS00199MB	B	M	right	2010	20100619.C.Right.M.KNRT
Ningaloo	NIN-WS00202MB	B	M	left	2008	20080416.A.LHS.M.CBA
Ningaloo	NIN-WS00202MB	B	M	left	2008	20080416.B.LHS.M.CBA
Ningaloo	NIN-WS00202MB	B	M	left	2008	20080426.A.LHS2.M.AIMS
Ningaloo	NIN-WS00202MB	B	M	left	2008	20080426.A.LHS.M.AIMS
Ningaloo	NIN-WS00202MB	B	M	left	2008	20080623.A.LHS.M.TIM
Ningaloo	NIN-WS00202MB	B	M	left	2008	20080623.U.LHS.M.KNRT
Ningaloo	NIN-WS00202MB	B	M	right	2008	20080426.A.Right.M.AIMS
Ningaloo	NIN-WS00203MB	B	M	left	2008	20080426.B.LHS2.M.AIMS
Ningaloo	NIN-WS00203MB	B	M	left	2008	20080426.B.LHS.M.AIMS
Ningaloo	NIN-WS00203MB	B	M	left	2009	20090407.A.LHS.M.TIM
Ningaloo	NIN-WS00203MB	B	M	left	2009	20090513.A.LHS2.M.WSD
Ningaloo	NIN-WS00203MB	B	M	right	2008	20080426.B.Right.M.AIMS
Ningaloo	NIN-WS00204MB	B	M	left	2007	20070621.C.LHS.M.NBC
Ningaloo	NIN-WS00204MB	B	M	left	2008	20080530.A.LHS.M.TIM
Ningaloo	NIN-WS00204MB	B	M	left	2008	20080601.B.LHS.M.WSD
Ningaloo	NIN-WS00204MB	B	M	left	2009	20090504.A.LHS.M.AIMS
Ningaloo	NIN-WS00204MB	B	M	left	2010	20100418.B.LHS.M.WSD
Ningaloo	NIN-WS00204MB	B	M	left	2010	20100622.A.LHS.M.AIMS
Ningaloo	NIN-WS00204MB	B	M	left	2011	20110308.A.LHS.M.NRDive
Ningaloo	NIN-WS00204MB	B	M	left	2011	20110609.A.LHS.M.NBC
Ningaloo	NIN-WS00204MB	B	M	right	2008	20080426.C.Right.M.AIMS
Ningaloo	NIN-WS00204MB	B	M	right	2008	20080529.B.Right.M.WSD
Ningaloo	NIN-WS00204MB	B	M	right	2008	20080530.A.Right.M.TIM
Ningaloo	NIN-WS00204MB	B	M	right	2008	20080530.U.Right.M.TIM
Ningaloo	NIN-WS00204MB	B	M	right	2008	20080601.B.Right.M.WSD
Ningaloo	NIN-WS00204MB	B	M	right	2008	20080601.E.Right.M.NBC
Ningaloo	NIN-WS00204MB	B	M	right	2009	20090504.A.Right.M.AIMS
Ningaloo	NIN-WS00204MB	B	M	right	2010	20100519.B.Right.M.TIM
Ningaloo	NIN-WS00204MB	B	M	right	2010	20100607.C.Right.M.WSD
Ningaloo	NIN-WS00204MB	B	M	right	2010	20100622.A.Right.M.AIMS
Ningaloo	NIN-WS00204MB	B	M	right	2011	20110308.A.Right.M.NRDive
Ningaloo	NIN-WS00204MB	B	M	right	2011	20110322.A.Right.M.NRDive
Ningaloo	NIN-WS00207MB	B	M	left	2008	20080427.A.LHS2.M.AIMS
Ningaloo	NIN-WS00207MB	B	M	left	2008	20080427.A.LHS.M.AIMS
Ningaloo	NIN-WS00207MB	B	M	left	2008	20080427.A.LHS3.M.AIMS
Ningaloo	NIN-WS00207MB	B	M	left	2011	20110504.A.LHS.M.AIMS
Ningaloo	NIN-WS00207MB	B	M	right	2008	20080427.A.Right2.M.AIMS
Ningaloo	NIN-WS00207MB	B	M	right	2008	20080427.A.Right.M.AIMS
Ningaloo	NIN-WS00207MB	B	M	right	2008	20080427.A.Right3.M.AIMS
Ningaloo	NIN-WS00207MB	B	M	right	2008	20080427.A.Right4.M.AIMS
Ningaloo	NIN-WS00207MB	B	M	right	2011	20110504.A.Right.M.AIMS
Ningaloo	NIN-WS00208MB	B	M	left	2008	20080501.J.LHS2.M.AIMS
Ningaloo	NIN-WS00208MB	B	M	left	2008	20080501.J.LHS.M.AIMS
Ningaloo	NIN-WS00208MB	B	M	left	2008	20080613.U.LHS.M.NRDive
Ningaloo	NIN-WS00208MB	B	M	left	2009	20090424.A.LHS.M.CBA
Ningaloo	NIN-WS00208MB	B	M	left	2009	20090508.A.LHS.M.AIMS
Ningaloo	NIN-WS00208MB	B	M	left	2010	20100329.A.LHS.M.TIM
Ningaloo	NIN-WS00208MB	B	M	left	2011	20110507.A.LHS.M.CBA
Ningaloo	NIN-WS00208MB	B	M	right	2008	20080501.J.Right.M.AIMS
Ningaloo	NIN-WS00208MB	B	M	right	2008	20080613.U.Right.M.NRDive
Ningaloo	NIN-WS00208MB	B	M	right	2009	20090508.A.Right.M.AIMS
Ningaloo	NIN-WS00208MB	B	M	right	2010	20100329.A.Right.M.TIM
Ningaloo	NIN-WS00208MB	B	M	right	2011	20110507.A.Right.M.CBA
Ningaloo	NIN-WS00209ML	L	M	left	1992	19920413.A.LHS.M.GT
Ningaloo	NIN-WS00210ML	L	M	left	1992	19920405.B.LHS.M.GT
Ningaloo	NIN-WS00211MB	B	M	left	1992	19920412.H.LHS.M.GT
Ningaloo	NIN-WS00211MB	B	M	right	1992	19920412.M.Right.H.GT
Ningaloo	NIN-WS00212MB	B	M	left	2007	20070607.B.LHS.M.TIM
Ningaloo	NIN-WS00212MB	B	M	left	2007	20070607.C.LHS.M.NBC
Ningaloo	NIN-WS00212MB	B	M	left	2007	20070607.C.LHS.S.M.NBC
Ningaloo	NIN-WS00212MB	B	M	left	2007	20070609.C.LHS.M.NBC
Ningaloo	NIN-WS00212MB	B	M	left	2007	20070615.B.LHS.M.NBC
Ningaloo	NIN-WS00212MB	B	M	left	2008	20080424.A.LHS.M.KNRT
Ningaloo	NIN-WS00212MB	B	M	left	2008	20080424.A.LHS.M.TIM
Ningaloo	NIN-WS00212MB	B	M	left	2008	20080530.U.LHS.M.NRD
Ningaloo	NIN-WS00212MB	B	M	left	2008	20080601.D.LHS.M.TIM
Ningaloo	NIN-WS00212MB	B	M	left	2009	20090408.B.LHS.M.NRD
Ningaloo	NIN-WS00212MB	B	M	left	2010	20100516.C.LHS.M.WSD
Ningaloo	NIN-WS00212MB	B	M	left	2011	20110414.A.LHS.M.NBC
Ningaloo	NIN-WS00212MB	B	M	left	2011	20110420.A.LHS.M.KNRT
Ningaloo	NIN-WS00212MB	B	M	left	2011	20110421.A.LHS.M.NBC
Ningaloo	NIN-WS00212MB	B	M	left	2011	20110424.A.LHS.M.CBA
Ningaloo	NIN-WS00212MB	B	M	right	2003	20030525.A.Right.M.SQ
Ningaloo	NIN-WS00212MB	B	M	right	2003	20030529.A.Right.M.SQ
Ningaloo	NIN-WS00212MB	B	M	right	2006	20060505.A.Right.M.NE
Ningaloo	NIN-WS00212MB	B	M	right	2007	20070607.B.Right.M.TIM
Ningaloo	NIN-WS00212MB	B	M	right	2007	20070607.C.Right.M.NBC
Ningaloo	NIN-WS00212MB	B	M	right	2007	20070609.U.Right.M.BH
Ningaloo	NIN-WS00212MB	B	M	right	2008	20080424.A.Right.M.TIM
Ningaloo	NIN-WS00212MB	B	M	right	2008	20080530.U.Right.M.NRD
Ningaloo	NIN-WS00212MB	B	M	right	2009	20090408.B.Right.M.NRD
Ningaloo	NIN-WS00212MB	B	M	right	2010	20100516.A.Right.M.NBC
Ningaloo	NIN-WS00212MB	B	M	right	2011	20110420.A.Right.M.NBC
Ningaloo	NIN-WS00212MB	B	M	right	2011	20110423.B.Right.M.NRDive
Ningaloo	NIN-WS00212MB	B	M	right	2011	20110424.A.Right.M.CBA
Ningaloo	NIN-WS00214MB	B	M	left	2006	20060525.A.LHS.M.EDC
Ningaloo	NIN-WS00214MB	B	M	left	2006	20060525.A.LHS.M.NBC
Ningaloo	NIN-WS00214MB	B	M	left	2006	20060525.A.LHS.M.TIM
Ningaloo	NIN-WS00214MB	B	M	right	2006	20060525.A.Right.M.NBC
Ningaloo	NIN-WS00218MB	B	M	left	2006	20060515.A.LHS.M.NE
Ningaloo	NIN-WS00218MB	B	M	right	2006	20060515.B.Right.M.NE
Ningaloo	NIN-WS00218MB	B	M	right	2006	20060515.C.Right.M.NE
Ningaloo	NIN-WS00222MB	B	M	left	2008	20080501.F.LHS.M.AIMS
Ningaloo	NIN-WS00222MB	B	M	right	2008	20080501.F.Right2.M.AIMS
Ningaloo	NIN-WS00222MB	B	M	right	2008	20080501.F.Right.M.AIMS
Ningaloo	NIN-WS00225MB	B	M	left	2006	20060604.B.LHS.M.VD
Ningaloo	NIN-WS00225MB	B	M	left	2007	20070618.A.LHS.M.NBC
Ningaloo	NIN-WS00225MB	B	M	left	2007	20070619.A.LHS.M.TIM
Ningaloo	NIN-WS00225MB	B	M	left	2007	20070620.A.LHS.M.NBC
Ningaloo	NIN-WS00225MB	B	M	left	2007	20070624.C.LHS.M.VD
Ningaloo	NIN-WS00225MB	B	M	left	2007	20070624.U.LHS.M.EDC
Ningaloo	NIN-WS00225MB	B	M	left	2007	20070625.D.LHS.M.NBC
Ningaloo	NIN-WS00225MB	B	M	left	2007	20070625.U.LHS.M.TIM
Ningaloo	NIN-WS00225MB	B	M	left	2007	20070629.U.LHS.M.EDC
Ningaloo	NIN-WS00225MB	B	M	left	2007	20070708.D.LHS.M.NBC
Ningaloo	NIN-WS00225MB	B	M	left	2007	20070711.A.LHS.M.VD
Ningaloo	NIN-WS00225MB	B	M	left	2007	20070714.A.LHS.M.NBC
Ningaloo	NIN-WS00225MB	B	M	left	2007	20070715.A.LHS.M.NBC
Ningaloo	NIN-WS00225MB	B	M	left	2007	20070715.U.LHS.M.KNRT
Ningaloo	NIN-WS00225MB	B	M	left	2008	20080410.B.LHS.M.TIM
Ningaloo	NIN-WS00225MB	B	M	left	2008	20080410.B.LHS.M.WSD
Ningaloo	NIN-WS00225MB	B	M	left	2008	20080411.A.LHS.M.NBC
Ningaloo	NIN-WS00225MB	B	M	left	2008	20080429.A.LHS.M.CBA
Ningaloo	NIN-WS00225MB	B	M	left	2008	20080502.B.LHS.M.AIMS
Ningaloo	NIN-WS00225MB	B	M	left	2008	20080506.A.LHS.M.KNRT
Ningaloo	NIN-WS00225MB	B	M	left	2008	20080522.C.LHS3.M.NRD
Ningaloo	NIN-WS00225MB	B	M	left	2008	20080529.E.LHS.M.BH
Ningaloo	NIN-WS00225MB	B	M	left	2008	20080530.A.LHS.M.NRD
Ningaloo	NIN-WS00225MB	B	M	left	2008	20080602.F.LHS.M.NBC
Ningaloo	NIN-WS00225MB	B	M	left	2009	20090416.A.LHS.M.TIM
Ningaloo	NIN-WS00225MB	B	M	left	2009	20090421.C.LHS.M.OEA
Ningaloo	NIN-WS00225MB	B	M	left	2011	20110526.A.LHS.M.KNRT
Ningaloo	NIN-WS00225MB	B	M	left	2011	20110529.A.LHS.M.KNRT
Ningaloo	NIN-WS00225MB	B	M	left	2011	20110729.B.LHS.M.NBC
Ningaloo	NIN-WS00225MB	B	M	right	2006	20060611.B.Right.M.KNRT
Ningaloo	NIN-WS00225MB	B	M	right	2007	20070517.D.Right.M.NRD
Ningaloo	NIN-WS00225MB	B	M	right	2007	20070618.A.Right.M.NBC
Ningaloo	NIN-WS00225MB	B	M	right	2007	20070620.A.Right.M.NBC
Ningaloo	NIN-WS00225MB	B	M	right	2007	20070624.U.Right.M.EDC
Ningaloo	NIN-WS00225MB	B	M	right	2007	20070625.U.Right.M.TIM
Ningaloo	NIN-WS00225MB	B	M	right	2007	20070629.A.LHS.S.M.NBC
Ningaloo	NIN-WS00225MB	B	M	right	2007	20070629.A.Right.M.KNRT
Ningaloo	NIN-WS00225MB	B	M	right	2007	20070629.A.Right.M.NBC
Ningaloo	NIN-WS00225MB	B	M	right	2007	20070708.D.Right.M.NBC
Ningaloo	NIN-WS00225MB	B	M	right	2007	20070711.A.Right.M.NBC
Ningaloo	NIN-WS00225MB	B	M	right	2007	20070714.A.Right.M.NBC
Ningaloo	NIN-WS00225MB	B	M	right	2007	20070715.A.Right.M.TIM
Ningaloo	NIN-WS00225MB	B	M	right	2008	20080410.B.Right.M.WSD
Ningaloo	NIN-WS00225MB	B	M	right	2008	20080411.A.Right.M.NBC
Ningaloo	NIN-WS00225MB	B	M	right	2008	20080502.B.Right.M.AIMS
Ningaloo	NIN-WS00225MB	B	M	right	2008	20080502.B.Right2.M.AIMS
Ningaloo	NIN-WS00225MB	B	M	right	2008	20080502.C.Right.M.AIMS
Ningaloo	NIN-WS00225MB	B	M	right	2008	20080506.A.Right.M.EDC
Ningaloo	NIN-WS00225MB	B	M	right	2008	20080506.A.Right.M.KNRT
Ningaloo	NIN-WS00225MB	B	M	right	2008	20080506.A.Right.M.NBC
Ningaloo	NIN-WS00225MB	B	M	right	2008	20080522.C.Right.M.NRD
Ningaloo	NIN-WS00225MB	B	M	right	2008	20080529.E.Right.M.BH
Ningaloo	NIN-WS00225MB	B	M	right	2008	20080529.E.Right.M.WSD
Ningaloo	NIN-WS00225MB	B	M	right	2008	20080601.C.Right.M.WSD
Ningaloo	NIN-WS00225MB	B	M	right	2008	20080602.A.Right.M.NBC
Ningaloo	NIN-WS00225MB	B	M	right	2008	20080601.U.Right3.M.BH
Ningaloo	NIN-WS00225MB	B	M	right	2009	20090421.D.Right.M.OEA
Ningaloo	NIN-WS00225MB	B	M	right	2009	20090516.B.Right2.M.EDC
Ningaloo	NIN-WS00225MB	B	M	right	2009	20090516.C.Right.M.KNRT
Ningaloo	NIN-WS00225MB	B	M	right	2011	20110723.B.Right.M.NBC
Ningaloo	NIN-WS00225MB	B	M	right	2011	20110724.B.Right.M.NBC
Ningaloo	NIN-WS00226MB	B	M	left	2006	20060612.B.LHS.M.VD
Ningaloo	NIN-WS00226MB	B	M	left	2007	20070626.D.LHS.M.TIM
Ningaloo	NIN-WS00226MB	B	M	left	2008	20080501.A.LHS.M.AIMS
Ningaloo	NIN-WS00226MB	B	M	left	2008	20080501.C.LHS2.M.AIMS
Ningaloo	NIN-WS00226MB	B	M	left	2009	20090421.B.LHS.M.TIM
Ningaloo	NIN-WS00226MB	B	M	left	2009	20090423.B.LHS2.M.TIM
Ningaloo	NIN-WS00226MB	B	M	left	2009	20090520.A.LHS.M.NRD
Ningaloo	NIN-WS00226MB	B	M	left	2009	20090531.A.LHS2.M.NRD
Ningaloo	NIN-WS00226MB	B	M	right	2001	20010606.B.Right.M.SQ
Ningaloo	NIN-WS00226MB	B	M	right	2006	20060513.A.Right.M.KNRT
Ningaloo	NIN-WS00226MB	B	M	right	2006	20060612.B.Right.M.VD
Ningaloo	NIN-WS00226MB	B	M	right	2006	20060615.C.Right.M.NBC
Ningaloo	NIN-WS00226MB	B	M	right	2007	20070626.B.Right.M.TIM
Ningaloo	NIN-WS00226MB	B	M	right	2007	20070626.B.Right2.M.TIM
Ningaloo	NIN-WS00226MB	B	M	right	2008	20080501.B.Right.M.AIMS
Ningaloo	NIN-WS00226MB	B	M	right	2008	20080501.C.Right.M.AIMS
Ningaloo	NIN-WS00226MB	B	M	right	2008	20080501.C.Right2.M.AIMS
Ningaloo	NIN-WS00226MB	B	M	right	2008	20080501.C.Right3.M.AIMS
Ningaloo	NIN-WS00226MB	B	M	right	2008	20080501.K.Right.M.AIMS
Ningaloo	NIN-WS00226MB	B	M	right	2009	20090411.B.Right2.M.KNRT
Ningaloo	NIN-WS00226MB	B	M	right	2009	20090423.B.Right.M.TIM
Ningaloo	NIN-WS00227ML	L	M	left	2006	20060420.B.LHS.M.TIM
Ningaloo	NIN-WS00227ML	L	M	left	2009	20090518.B.LHS.M.OEA
Ningaloo	NIN-WS00227ML	L	M	left	2010	20100409.C.LHS.M.KNRT
Ningaloo	NIN-WS00227ML	L	M	left	2010	20100426.B.LHS.M.TIM
Ningaloo	NIN-WS00228MR	R	M	right	2004	20040603.M.Right.B.NBC
Ningaloo	NIN-WS00230MR	R	M	right	2004	20040608.A.Right.M.NBC
Ningaloo	NIN-WS00239MB	B	M	left	2006	20060413.M.LHS.B.NBC
Ningaloo	NIN-WS00239MB	B	M	left	2007	20070414.U.LHS.M.CBA
Ningaloo	NIN-WS00239MB	B	M	left	2007	20070423.A.LHS.M.CBA
Ningaloo	NIN-WS00239MB	B	M	left	2007	20070611.D.LHS.M.NBC
Ningaloo	NIN-WS00239MB	B	M	left	2007	20070621.B.LHS.M.TIM
Ningaloo	NIN-WS00239MB	B	M	left	2008	20080413.A.LHS.M.CBA
Ningaloo	NIN-WS00239MB	B	M	left	2008	20080504.A.LHS.M.TIM
Ningaloo	NIN-WS00239MB	B	M	left	2009	20090412.A.LHS.M.NE
Ningaloo	NIN-WS00239MB	B	M	left	2010	20100523.B.LHS.M.TIM
Ningaloo	NIN-WS00239MB	B	M	left	2011	20110508.A.LHS.M.KNRT
Ningaloo	NIN-WS00239MB	B	M	left	2011	20110508.A.LHS.M.NBC
Ningaloo	NIN-WS00239MB	B	M	left	2011	20110508.A.LHS2.M.KNRT
Ningaloo	NIN-WS00239MB	B	M	left	2011	20110509.A.LHS.M.NBC
Ningaloo	NIN-WS00239MB	B	M	left	2011	20110511.A.LHS.M.NRDive
Ningaloo	NIN-WS00239MB	B	M	right	2006	20060413.B.Right.M.NBC
Ningaloo	NIN-WS00239MB	B	M	right	2007	20070414.U.Right.M.CBA
Ningaloo	NIN-WS00239MB	B	M	right	2007	20070423.A.Right.M.CBA
Ningaloo	NIN-WS00239MB	B	M	right	2008	20080504.A.Right.M.EDC
Ningaloo	NIN-WS00239MB	B	M	right	2008	20080504.A.Right.M.TIM
Ningaloo	NIN-WS00239MB	B	M	right	2008	20080504.U.Right.M.BH
Ningaloo	NIN-WS00239MB	B	M	right	2011	20110508.B.Right.M.NBC
Ningaloo	NIN-WS00239MB	B	M	right	2011	20110509.A.Right2.M.NBC
Ningaloo	NIN-WS00239MB	B	M	right	2011	20110511.B.Right.M.NRDive
Ningaloo	NIN-WS00242MB	B	M	left	2006	20060415.A.LHS.M.TIM
Ningaloo	NIN-WS00242MB	B	M	left	2006	20060415.B.LHS.M.NBC
Ningaloo	NIN-WS00242MB	B	M	left	2006	20060510.A.LHS.M.EDC
Ningaloo	NIN-WS00242MB	B	M	left	2008	20080507.B.LHS.M.NBC
Ningaloo	NIN-WS00242MB	B	M	right	2006	20060415.B.Right.M.NBC
Ningaloo	NIN-WS00250MB	B	M	left	2008	20080428.A.LHS.M.AIMS
Ningaloo	NIN-WS00250MB	B	M	left	2008	20080428.A.LHS2.M.AIMS
Ningaloo	NIN-WS00250MB	B	M	left	2009	20090428.A.LHS.M.AIMS
Ningaloo	NIN-WS00250MB	B	M	left	2009	20090504.A.LHS.M.CBA
Ningaloo	NIN-WS00250MB	B	M	left	2010	20100426.B.LHS.M.WSD
Ningaloo	NIN-WS00250MB	B	M	left	2010	20100427.F.LHS.M.NBC
Ningaloo	NIN-WS00250MB	B	M	left	2010	20100428.H.LHS.M.NBC
Ningaloo	NIN-WS00250MB	B	M	right	2009	20090428.A.Right.M.AIMS
Ningaloo	NIN-WS00251MB	B	M	left	2006	20060425.B.LHS.M.NBC
Ningaloo	NIN-WS00251MB	B	M	left	2006	20060504.A.LHS.M.AIMS
Ningaloo	NIN-WS00251MB	B	M	left	2008	20080501.D.LHS.M.AIMS
Ningaloo	NIN-WS00251MB	B	M	left	2008	20080502.D.LHS.M.AIMS
Ningaloo	NIN-WS00251MB	B	M	left	2009	20090428.B.LHS.M.AIMS
Ningaloo	NIN-WS00251MB	B	M	left	2009	20090428.B.LHS2.M.AIMS
Ningaloo	NIN-WS00251MB	B	M	left	2009	20090513.C.LHS.M.WSD
Ningaloo	NIN-WS00251MB	B	M	right	2006	20060420.A.Right.M.TIM
Ningaloo	NIN-WS00251MB	B	M	right	2006	20060420.B.Right.M.NBC
Ningaloo	NIN-WS00251MB	B	M	right	2006	20060420.X.Right.M.EDC
Ningaloo	NIN-WS00251MB	B	M	right	2006	20060425.B.Right.M.NBC
Ningaloo	NIN-WS00251MB	B	M	right	2006	20060425.B.Right.M.TIM
Ningaloo	NIN-WS00251MB	B	M	right	2006	20060504.A.Right.M.AIMS
Ningaloo	NIN-WS00251MB	B	M	right	2006	20060504.A.Right2.M.AIMS
Ningaloo	NIN-WS00251MB	B	M	right	2006	20060504.A.Right3.M.AIMS
Ningaloo	NIN-WS00251MB	B	M	right	2008	20080501.D.Right2.M.AIMS
Ningaloo	NIN-WS00251MB	B	M	right	2008	20080501.D.Right.M.AIMS
Ningaloo	NIN-WS00251MB	B	M	right	2008	20080502.D.Right.M.AIMS
Ningaloo	NIN-WS00251MB	B	M	right	2008	20080512.B.Right.M.BH
Ningaloo	NIN-WS00251MB	B	M	right	2009	20090421.B.Right.M.NE
Ningaloo	NIN-WS00251MB	B	M	right	2009	20090428.A.Right.M.AIMS
Ningaloo	NIN-WS00251MB	B	M	right	2009	20090428.B.Right.M.AIMS
Ningaloo	NIN-WS00251MB	B	M	right	2009	20090521.B.Right.M.NBC
Ningaloo	NIN-WS00251MB	B	M	right	2009	20090521.B.Right.M.WSD
Ningaloo	NIN-WS00253MR	R	M	right	2006	20060420.A.Right.M.NE
Ningaloo	NIN-WS00259MB	B	M	left	2008	20080501.G.LHS.M.AIMS
Ningaloo	NIN-WS00259MB	B	M	right	2008	20080501.G.Right.M.AIMS
Ningaloo	NIN-WS00259MB	B	M	right	2008	20080501.G.Right2.M.AIMS
Ningaloo	NIN-WS00260MB	B	M	left	2006	20060423.A.LHS.M.KNRT
Ningaloo	NIN-WS00260MB	B	M	left	2006	20060423.A.LHS.M.NBC
Ningaloo	NIN-WS00260MB	B	M	right	2006	20060423.A.Right.M.NBC
Ningaloo	NIN-WS00267MB	B	M	left	2006	20060428.A.LHS.A.KNRT
Ningaloo	NIN-WS00267MB	B	M	left	2009	20090520.A.LHS.M.NE
Ningaloo	NIN-WS00267MB	B	M	left	2009	20090524.A.LHS.M.WSD
Ningaloo	NIN-WS00267MB	B	M	right	2006	20060428.A.Right.M.KNRT
Ningaloo	NIN-WS00270MB	B	M	left	2008	20080504.B.LHS.M.AIMS
Ningaloo	NIN-WS00270MB	B	M	left	2010	20100428.D.LHS.M.NBC
Ningaloo	NIN-WS00270MB	B	M	left	2010	20100503.E.LHS.M.KNRT
Ningaloo	NIN-WS00270MB	B	M	left	2010	20100506.B.LHS.M.TIM
Ningaloo	NIN-WS00270MB	B	M	left	2010	20100612.A.LHS.M.KNRT
Ningaloo	NIN-WS00270MB	B	M	right	2008	20080504.B.Right.M.AIMS
Ningaloo	NIN-WS00270MB	B	M	right	2009	20090409.A.Right.M.TIM
Ningaloo	NIN-WS00270MB	B	M	right	2010	20100428.E.Right.M.NBC
Ningaloo	NIN-WS00270MB	B	M	right	2010	20100503.B.Right.M.WSD
Ningaloo	NIN-WS00270MB	B	M	right	2010	20100503.E.Right.M.KNRT
Ningaloo	NIN-WS00270MB	B	M	right	2010	20100505.B.Right.M.TIM
Ningaloo	NIN-WS00270MB	B	M	right	2010	20100506.A.Right.M.TIM
Ningaloo	NIN-WS00270MB	B	M	right	2010	20100506.A.Right.M.WSD
Ningaloo	NIN-WS00271MB	B	M	left	2006	20060501.A.LHS.M.TIM
Ningaloo	NIN-WS00271MB	B	M	left	2006	20060501.X.LHS.M.KNRT
Ningaloo	NIN-WS00271MB	B	M	left	2007	20070406.U.LHS.M.EDC
Ningaloo	NIN-WS00271MB	B	M	left	2007	20070502.A.LHS.M.NBC
Ningaloo	NIN-WS00271MB	B	M	left	2007	20070502.A.LHS.M.TIM
Ningaloo	NIN-WS00271MB	B	M	left	2010	20100620.A.LHS.M.AIMS
Ningaloo	NIN-WS00271MB	B	M	left	2010	20100620.B.LHS.M.AIMS
Ningaloo	NIN-WS00271MB	B	M	right	2006	20060501.A.Right.M.EDC
Ningaloo	NIN-WS00271MB	B	M	right	2006	20060501.A.Right.M.TIM
Ningaloo	NIN-WS00271MB	B	M	right	2007	20070406.U.Right.M.EDC
Ningaloo	NIN-WS00271MB	B	M	right	2007	20070407.U.Right.M.EDC
Ningaloo	NIN-WS00271MB	B	M	right	2007	20070502.A.Right.M.NBC
Ningaloo	NIN-WS00271MB	B	M	right	2010	20100620.A.LHS.M.AIMS
Ningaloo	NIN-WS00271MB	B	M	right	2011	20110503.B.Right.M.NRDive
Ningaloo	NIN-WS00271MB	B	M	right	2011	20110503.C.Right.M.NRDive
Ningaloo	NIN-WS00271MB	B	M	right	2011	20110724.C.Right.M.NBC
Ningaloo	NIN-WS00271MB	B	M	right	2011	20110728.C.Right.M.NBC
Ningaloo	NIN-WS00271MB	B	M	right	2011	20110802.B.Right.M.NBC
Ningaloo	NIN-WS00272MB	B	M	left	2008	20080502.K.LHS.M.AIMS
Ningaloo	NIN-WS00272MB	B	M	left	2009	20090509.A.LHS.M.AIMS
Ningaloo	NIN-WS00272MB	B	M	right	2008	20080502.K.Right.M.AIMS
Ningaloo	NIN-WS00272MB	B	M	right	2009	20090506.B.Right.M.NE
Ningaloo	NIN-WS00272MB	B	M	right	2009	20090509.A.Right.M.AIMS
Ningaloo	NIN-WS00273MB	B	M	left	2008	20080502.E.LHS.M.AIMS
Ningaloo	NIN-WS00273MB	B	M	left	2009	20090508.D.LHS.M.KNRT
Ningaloo	NIN-WS00273MB	B	M	left	2009	20090703.A.LHS2.M.TIM
Ningaloo	NIN-WS00273MB	B	M	left	2010	20100411.B.LHS.M.KNRT
Ningaloo	NIN-WS00273MB	B	M	left	2010	20100414.A.LHS.M.TIM
Ningaloo	NIN-WS00273MB	B	M	left	2010	20100414.A.LHS.M.WSD
Ningaloo	NIN-WS00273MB	B	M	left	2010	20100526.C.LHS.M.WSD
Ningaloo	NIN-WS00273MB	B	M	left	2010	20100527.A.LHS.M.KNRT
Ningaloo	NIN-WS00273MB	B	M	left	2010	20100628.B.LHS.M.NBC
Ningaloo	NIN-WS00273MB	B	M	left	2010	20100721.C.LHS.M.WSD
Ningaloo	NIN-WS00273MB	B	M	left	2011	20110401.C.LHS.M.NRDive
Ningaloo	NIN-WS00273MB	B	M	left	2011	20110401.C.LHS2.M.NRDive
Ningaloo	NIN-WS00273MB	B	M	left	2011	20110510.A.LHS.M.NBC
Ningaloo	NIN-WS00273MB	B	M	left	2011	20110523.C.LHS.M.NBC
Ningaloo	NIN-WS00273MB	B	M	left	2011	20110716.B.LHS.M.NBC
Ningaloo	NIN-WS00273MB	B	M	right	2008	20080502.E.Right.M.AIMS
Ningaloo	NIN-WS00273MB	B	M	right	2009	20090525.A.Right.M.WSD
Ningaloo	NIN-WS00273MB	B	M	right	2009	20090525.C.Right2.M.KNRT
Ningaloo	NIN-WS00273MB	B	M	right	2010	20100411.B.Right.M.KNRT
Ningaloo	NIN-WS00273MB	B	M	right	2010	20100414.B.Right.M.TIM
Ningaloo	NIN-WS00273MB	B	M	right	2010	20100421.D.Right.M.NBC
Ningaloo	NIN-WS00273MB	B	M	right	2010	20100422.A.Right.M.TIM
Ningaloo	NIN-WS00273MB	B	M	right	2010	20100509.C.Right.M.TIM
Ningaloo	NIN-WS00273MB	B	M	right	2010	20100526.C.Right.M.WSD
Ningaloo	NIN-WS00273MB	B	M	right	2010	20100527.A.Right.M.TIM
Ningaloo	NIN-WS00273MB	B	M	right	2010	20100721.B.Right.M.WSD
Ningaloo	NIN-WS00273MB	B	M	right	2011	20110401.D.Right.M.NRDive
Ningaloo	NIN-WS00273MB	B	M	right	2011	20110402.C.Right.M.CBA
Ningaloo	NIN-WS00273MB	B	M	right	2011	20110406.B.Right.M.NRDive
Ningaloo	NIN-WS00273MB	B	M	right	2011	20110425.B.Right.M.NBC
Ningaloo	NIN-WS00273MB	B	M	right	2011	20110510.A.Right.M.NBC
Ningaloo	NIN-WS00273MB	B	M	right	2011	20110716.C.Right.M.NBC
Ningaloo	NIN-WS00273MB	B	M	right	2011	20110809.C.Right.M.NBC
Ningaloo	NIN-WS00273MB	B	M	right	2011	20110818.B.Right.M.NBC
Ningaloo	NIN-WS00273MB	B	M	right	2011	20110822.C.Right.M.NBC
Ningaloo	NIN-WS00274MB	B	M	left	2008	20080502.F.LHS.M.AIMS
Ningaloo	NIN-WS00274MB	B	M	right	2008	20080502.F.Right.M.AIMS
Ningaloo	NIN-WS00278MB	B	M	left	2008	20080502.I.LHS.M.AIMS
Ningaloo	NIN-WS00278MB	B	M	right	2008	20080502.I.Right.M.AIMS
Ningaloo	NIN-WS00279MB	B	M	left	2006	20060509.A.LHS.M.TIM
Ningaloo	NIN-WS00279MB	B	M	right	2006	20060509.A.Right.M.EDC
Ningaloo	NIN-WS00285MB	B	M	left	2006	20060512.A.LHS.M.NBC
Ningaloo	NIN-WS00285MB	B	M	left	2006	20060623.A.LHS.M.TIM
Ningaloo	NIN-WS00285MB	B	M	left	2006	20060704.A.LHS.M.TIM
Ningaloo	NIN-WS00285MB	B	M	left	2006	20060704.B.LHS.M.NBC
Ningaloo	NIN-WS00285MB	B	M	right	2006	20060512.A.Right.M.NBC
Ningaloo	NIN-WS00285MB	B	M	right	2006	20060623.A.Right.M.TIM
Ningaloo	NIN-WS00285MB	B	M	right	2006	20060704.A.Right.M.TIM
Ningaloo	NIN-WS00287MB	B	M	left	2006	20060514.A.LHS.M.NRDive
Ningaloo	NIN-WS00287MB	B	M	right	2006	20060514.A.Right.M.NE
Ningaloo	NIN-WS00287MB	B	M	right	2006	20060514.A.Right.M.NRDive
Ningaloo	NIN-WS00289MB	B	M	left	2006	20060515.A.LHS.A.NBC
Ningaloo	NIN-WS00289MB	B	M	left	2006	20060515.A.LHS.M.VD
Ningaloo	NIN-WS00289MB	B	M	left	2007	20070407.C.LHS.M.KNRT
Ningaloo	NIN-WS00289MB	B	M	left	2007	20070411.A.LHS.M.KNRT
Ningaloo	NIN-WS00289MB	B	M	right	2006	20060515.A.Right.M.NBC
Ningaloo	NIN-WS00289MB	B	M	right	2006	20060516.A.Right.M.NBC
Ningaloo	NIN-WS00290ML	L	M	left	2006	20060515.A.LHS.M.NRD
Ningaloo	NIN-WS00292MB	B	M	left	2006	20060516.B.LHS.M.NBC
Ningaloo	NIN-WS00292MB	B	M	right	2006	20060516.B.Right.M.NBC
Ningaloo	NIN-WS00294MB	B	M	left	2006	20060502.D.LHS.M.NBC
Ningaloo	NIN-WS00294MB	B	M	left	2006	20060517.A.LHS.M.TIM
Ningaloo	NIN-WS00294MB	B	M	left	2009	20090623.C.LHS.M.KNRT
Ningaloo	NIN-WS00294MB	B	M	left	2009	20090627.B.LHS.M.KNRT
Ningaloo	NIN-WS00294MB	B	M	left	2011	20110531.B.LHS2.M.KNRT
Ningaloo	NIN-WS00294MB	B	M	right	2006	20060502.D.Right.M.NBC
Ningaloo	NIN-WS00294MB	B	M	right	2006	20060517.A.Right.M.TIM
Ningaloo	NIN-WS00294MB	B	M	right	2007	20070608.U.Right.M.TIM
Ningaloo	NIN-WS00294MB	B	M	right	2008	20080602.U.Right.M.NRDive
Ningaloo	NIN-WS00294MB	B	M	right	2011	20110806.A.Right.M.NBC
Ningaloo	NIN-WS00294MB	B	M	right	2011	20110820.B.Right.M.NBC
Ningaloo	NIN-WS00294MB	B	M	right	2011	20110821.B.Right.M.NBC
Ningaloo	NIN-WS00297MB	B	M	left	2007	20070605.A.LHS.M.NBC
Ningaloo	NIN-WS00297MB	B	M	left	2008	20080409.A.LHS.M.CBA
Ningaloo	NIN-WS00297MB	B	M	left	2008	20080409.A.LHS.M.NRDive
Ningaloo	NIN-WS00297MB	B	M	left	2008	20080413.A.LHS.M.TIM
Ningaloo	NIN-WS00297MB	B	M	left	2008	20080415.B.LHS.M.NRDive
Ningaloo	NIN-WS00297MB	B	M	left	2008	20080430.A.LHS.M.AIMS
Ningaloo	NIN-WS00297MB	B	M	left	2008	20080430.A.LHS2.M.AIMS
Ningaloo	NIN-WS00297MB	B	M	left	2008	20080506.B.LHS.M.KNRT
Ningaloo	NIN-WS00297MB	B	M	left	2009	20090414.A.LHS.M.NRD
Ningaloo	NIN-WS00297MB	B	M	left	2009	20090507.C.LHS.M.KNRT
Ningaloo	NIN-WS00297MB	B	M	left	2009	20090603.A.LHS.M.WSD
Ningaloo	NIN-WS00297MB	B	M	left	2010	20100424.A.LHS.M.NRDive
Ningaloo	NIN-WS00297MB	B	M	left	2011	20110601.A.LHS.M.NBC
Ningaloo	NIN-WS00297MB	B	M	right	2006	20060521.A.Right.M.NBC
Ningaloo	NIN-WS00297MB	B	M	right	2007	20070605.A.Right.M.NBC
Ningaloo	NIN-WS00297MB	B	M	right	2008	20080409.A.Right2.M.NRDive
Ningaloo	NIN-WS00297MB	B	M	right	2008	20080413.A.Right.M.TIM
Ningaloo	NIN-WS00297MB	B	M	right	2008	20080415.A.Right.M.NRDive
Ningaloo	NIN-WS00297MB	B	M	right	2008	20080430.A.Right.M.AIMS
Ningaloo	NIN-WS00297MB	B	M	right	2008	20080430.A.Right2.M.AIMS
Ningaloo	NIN-WS00297MB	B	M	right	2008	20080506.C.Right.M.NBC
Ningaloo	NIN-WS00297MB	B	M	right	2009	20090513.B.Right.M.WSD
Ningaloo	NIN-WS00297MB	B	M	right	2010	20100424.A.Right.M.CBA
Ningaloo	NIN-WS00297MB	B	M	right	2011	20110526.C.Right.M.KNRT
Ningaloo	NIN-WS00297MB	B	M	right	2011	20110526.D.Right.M.NBC
Ningaloo	NIN-WS00297MB	B	M	right	2011	20110601.A.Right.M.NBC
Ningaloo	NIN-WS00298MB	B	M	left	2006	20060524.A.LHS.M.TIM
Ningaloo	NIN-WS00298MB	B	M	left	2006	20060524.A.LHS.M.VD
Ningaloo	NIN-WS00298MB	B	M	right	2006	20060524.A.Right.M.TIM
Ningaloo	NIN-WS00298MB	B	M	right	2006	20060524.A.Right.M.VD
Ningaloo	NIN-WS00299MB	B	M	left	2006	20060524.B.LHS.M.TIM
Ningaloo	NIN-WS00299MB	B	M	left	2007	20070612.A.LHS.M.TIM
Ningaloo	NIN-WS00299MB	B	M	left	2007	20070612.U.LHS.M.EDC
Ningaloo	NIN-WS00299MB	B	M	left	2010	20100604.A.LHS.M.TIM
Ningaloo	NIN-WS00299MB	B	M	left	2011	20110421.A.LHS.M.CBA
Ningaloo	NIN-WS00299MB	B	M	right	2006	20060524.B.Right.M.VD
Ningaloo	NIN-WS00299MB	B	M	right	2006	20060524.M.Right.M.TIM
Ningaloo	NIN-WS00299MB	B	M	right	2007	20070612.A.Right.M.TIM
Ningaloo	NIN-WS00299MB	B	M	right	2007	20070612.U.Right.M.EDC
Ningaloo	NIN-WS00299MB	B	M	right	2011	20110421.A.Right.M.CBA
Ningaloo	NIN-WS00299MB	B	M	right	2011	20110421.A.Right.M.NRDive
Ningaloo	NIN-WS00299MB	B	M	right	2011	20110421.A.Right2.M.CBA
Ningaloo	NIN-WS00300MB	B	M	left	2006	20060511.B.LHS.M.VD
Ningaloo	NIN-WS00300MB	B	M	left	2006	20060526.A.LHS.M.EDC
Ningaloo	NIN-WS00300MB	B	M	left	2006	20060526.A.LHS.M.KNRT
Ningaloo	NIN-WS00300MB	B	M	left	2008	20080427.F.LHS.M.AIMS
Ningaloo	NIN-WS00300MB	B	M	left	2009	20090428.A.LHS.M.AIMS
Ningaloo	NIN-WS00300MB	B	M	left	2011	20110310.A.LHS.M.NRDive
Ningaloo	NIN-WS00300MB	B	M	right	2006	20060526.A.Right.M.EDC
Ningaloo	NIN-WS00300MB	B	M	right	2006	20060526.A.Right.M.KNRT
Ningaloo	NIN-WS00300MB	B	M	right	2008	20080427.F.Right.M.AIMS
Ningaloo	NIN-WS00300MB	B	M	right	2008	20080427.F.Right2.M.AIMS
Ningaloo	NIN-WS00300MB	B	M	right	2009	20090428.A.Right.M.AIMS
Ningaloo	NIN-WS00300MB	B	M	right	2011	20110310.A.Right.M.NRDive
Ningaloo	NIN-WS00302MB	B	M	left	2008	20080504.D.LHS.M.AIMS
Ningaloo	NIN-WS00302MB	B	M	left	2011	20110404.B.LHS.M.CBA
Ningaloo	NIN-WS00302MB	B	M	left	2011	20110429.A.LHS.M.NBC
Ningaloo	NIN-WS00302MB	B	M	left	2011	20110521.B.LHS.M.KNRT
Ningaloo	NIN-WS00302MB	B	M	left	2011	20110821.A.LHS.M.NBC
Ningaloo	NIN-WS00302MB	B	M	right	2008	20080504.C.Right.M.AIMS
Ningaloo	NIN-WS00302MB	B	M	right	2011	20110429.A.Right.M.NBC
Ningaloo	NIN-WS00303MB	B	M	left	2008	20080504.E.LHS.M.AIMS
Ningaloo	NIN-WS00303MB	B	M	right	2008	20080504.E.Right.M.AIMS
Ningaloo	NIN-WS00305MB	B	M	left	2008	20080505.E.LHS.M.AIMS
Ningaloo	NIN-WS00305MB	B	M	left	2009	20090417.A.LHS2.M.TIM
Ningaloo	NIN-WS00305MB	B	M	left	2009	20090507.A.LHS.M.AIMS
Ningaloo	NIN-WS00305MB	B	M	left	2009	20090611.A.LHS.M.NRD
Ningaloo	NIN-WS00305MB	B	M	left	2009	20090621.B.LHS.M.KNRT
Ningaloo	NIN-WS00305MB	B	M	left	2009	20090624.B.LHS2.M.TIM
Ningaloo	NIN-WS00305MB	B	M	left	2009	20090625.A.LHS.M.NRD
Ningaloo	NIN-WS00305MB	B	M	left	2009	20090701.A.LHS.M.NRD
Ningaloo	NIN-WS00305MB	B	M	left	2009	20090707.A.LHS2.M.NRD
Ningaloo	NIN-WS00305MB	B	M	left	2009	20090708.A.LHS.M.KNRT
Ningaloo	NIN-WS00305MB	B	M	left	2010	20100402.B.LHS.M.TIM
Ningaloo	NIN-WS00305MB	B	M	left	2010	20100506.A.LHS.M.KNRT
Ningaloo	NIN-WS00305MB	B	M	left	2010	20100510.A.LHS.M.KNRT
Ningaloo	NIN-WS00305MB	B	M	left	2010	20100603.C.LHS.M.NBC
Ningaloo	NIN-WS00305MB	B	M	left	2010	20100612.A.LHS.M.TIM
Ningaloo	NIN-WS00305MB	B	M	left	2010	20100612.A.LHS.M.WSD
Ningaloo	NIN-WS00305MB	B	M	left	2010	20100803.A.LHS.M.NBC
Ningaloo	NIN-WS00305MB	B	M	left	2010	20100805.A.LHS.M.NBC
Ningaloo	NIN-WS00305MB	B	M	left	2011	20110516.A.LHS.M.CBA
Ningaloo	NIN-WS00305MB	B	M	right	2008	20080421.B.Right.M.NRDive
Ningaloo	NIN-WS00305MB	B	M	right	2008	20080421.C.Right.M.NRDive
Ningaloo	NIN-WS00305MB	B	M	right	2008	20080505.E.Right.M.AIMS
Ningaloo	NIN-WS00305MB	B	M	right	2009	20090618.A.Right.M.KNRT
Ningaloo	NIN-WS00305MB	B	M	right	2009	20090618.A.Right.M.OEA
Ningaloo	NIN-WS00305MB	B	M	right	2009	20090624.B.Right.M.TIM
Ningaloo	NIN-WS00305MB	B	M	right	2009	20090625.A.Right.M.NRD
Ningaloo	NIN-WS00305MB	B	M	right	2009	20090701.A.Right.M.NRD
Ningaloo	NIN-WS00305MB	B	M	right	2009	20090707.A.Right2.M.NRD
Ningaloo	NIN-WS00305MB	B	M	right	2009	20090708.A.Right.M.KNRT
Ningaloo	NIN-WS00305MB	B	M	right	2009	20090715.A.Right2.M.TIM
Ningaloo	NIN-WS00305MB	B	M	right	2010	20100402.A.Right.M.TIM
Ningaloo	NIN-WS00305MB	B	M	right	2010	20100414.A.Right.M.KNRT
Ningaloo	NIN-WS00305MB	B	M	right	2010	20100506.A.Right.M.KNRT
Ningaloo	NIN-WS00305MB	B	M	right	2010	20100612.A.Right.M.TIM
Ningaloo	NIN-WS00305MB	B	M	right	2010	20100803.A.Right.M.NBC
Ningaloo	NIN-WS00305MB	B	M	right	2010	20100805.B.Right.M.NBC
Ningaloo	NIN-WS00305MB	B	M	right	2011	20110430.B.Right.M.KNRT
Ningaloo	NIN-WS00305MB	B	M	right	2011	20110516.A.Right.M.CBA
Ningaloo	NIN-WS00307MB	B	M	left	2008	20080505.B.LHS.M.AIMS
Ningaloo	NIN-WS00307MB	B	M	right	2008	20080505.B.Right.M.AIMS
Ningaloo	NIN-WS00307MB	B	M	right	2011	20110607.B.Right.M.KNRT
Ningaloo	NIN-WS00309MB	B	M	left	2008	20080410.A.LHS.M.NBC
Ningaloo	NIN-WS00309MB	B	M	left	2008	20080410.A.LHS.M.TIM
Ningaloo	NIN-WS00309MB	B	M	left	2008	20080410.A.LHS.M.WSD
Ningaloo	NIN-WS00309MB	B	M	left	2010	20100526.A.LHS.M.CBA
Ningaloo	NIN-WS00309MB	B	M	right	2008	20080410.A.Right.M.TIM
Ningaloo	NIN-WS00309MB	B	M	right	2008	20080410.A.Right.M.WSD
Ningaloo	NIN-WS00310MB	B	M	left	2006	20060609.A.LHS.M.VD
Ningaloo	NIN-WS00310MB	B	M	left	2006	20060609.M.LHS.M.EDC
Ningaloo	NIN-WS00310MB	B	M	left	2006	20060610.M.LHS.M.NBC
Ningaloo	NIN-WS00310MB	B	M	left	2006	20060610.M.LHS.M.TIM
Ningaloo	NIN-WS00310MB	B	M	left	2007	20070512.B.LHS.M.TIM
Ningaloo	NIN-WS00310MB	B	M	left	2008	20080421.B.LHS.M.TIM
Ningaloo	NIN-WS00310MB	B	M	left	2008	20080423.A.LHS.M.TIM
Ningaloo	NIN-WS00310MB	B	M	left	2008	20080423.B.LHS.M.NBC
Ningaloo	NIN-WS00310MB	B	M	left	2008	20080424.A.LHS.M.NRD
Ningaloo	NIN-WS00310MB	B	M	left	2009	20090607.A.LHS.M.OEA
Ningaloo	NIN-WS00310MB	B	M	left	2009	20090608.A.LHS.M.TIM
Ningaloo	NIN-WS00310MB	B	M	left	2009	20090610.B.LHS2.M.WSD
Ningaloo	NIN-WS00310MB	B	M	left	2010	20100404.B.LHS.M.KNRT
Ningaloo	NIN-WS00310MB	B	M	left	2010	20100404.B.LHS.M.TIM
Ningaloo	NIN-WS00310MB	B	M	left	2010	20100404.B.LHS.M.WSD
Ningaloo	NIN-WS00310MB	B	M	left	2011	20110503.C.LHS.M.NBC
Ningaloo	NIN-WS00310MB	B	M	right	2006	20060609.A.Right.M.EDC
Ningaloo	NIN-WS00310MB	B	M	right	2006	20060609.A.Right.M.KNRT
Ningaloo	NIN-WS00310MB	B	M	right	2006	20060609.A.Right.M.VD
Ningaloo	NIN-WS00310MB	B	M	right	2006	20060610.A.Right.M.TIM
Ningaloo	NIN-WS00310MB	B	M	right	2006	20060610.B.Right.B.NBC
Ningaloo	NIN-WS00310MB	B	M	right	2007	20070512.B.Right.M.TIM
Ningaloo	NIN-WS00310MB	B	M	right	2008	20080423.A.Right.M.TIM
Ningaloo	NIN-WS00310MB	B	M	right	2008	20080423.B.Right.M.EDC
Ningaloo	NIN-WS00310MB	B	M	right	2008	20080423.B.Right.M.NBC
Ningaloo	NIN-WS00310MB	B	M	right	2008	20080424.A.Right.M.NRD
Ningaloo	NIN-WS00310MB	B	M	right	2009	20090405.C.Right.M.TIM
Ningaloo	NIN-WS00310MB	B	M	right	2009	20090608.A.Right.M.TIM
Ningaloo	NIN-WS00310MB	B	M	right	2009	20090608.C.Right.M.EDC
Ningaloo	NIN-WS00310MB	B	M	right	2009	20090608.D.Right.M.WSD
Ningaloo	NIN-WS00310MB	B	M	right	2009	20090610.B.Right.M.TIM
Ningaloo	NIN-WS00310MB	B	M	right	2009	20090630.A.Right.M.TIM
Ningaloo	NIN-WS00310MB	B	M	right	2010	20100404.B.Right.M.KNRT
Ningaloo	NIN-WS00310MB	B	M	right	2010	20100404.B.Right.M.NBC
Ningaloo	NIN-WS00310MB	B	M	right	2011	20110507.C.Right.M.NBC
Ningaloo	NIN-WS00311MB	B	M	left	2006	20060504.A.LHS.M.AIMS
Ningaloo	NIN-WS00311MB	B	M	left	2006	20060504.B.LHS.M.AIMS
Ningaloo	NIN-WS00311MB	B	M	left	2006	20060612.A.LHS.M.VD
Ningaloo	NIN-WS00311MB	B	M	left	2009	20090423.A.LHS.M.TIM
Ningaloo	NIN-WS00311MB	B	M	left	2009	20090501.A.LHS.M.CBA
Ningaloo	NIN-WS00311MB	B	M	left	2009	20090506.A.LHS.M.AIMS
Ningaloo	NIN-WS00311MB	B	M	left	2009	20090508.B.LHS.M.CBA
Ningaloo	NIN-WS00311MB	B	M	left	2009	20090519.C.LHS.M.KNRT
Ningaloo	NIN-WS00311MB	B	M	left	2010	20100516.A.LHS.M.WSD
Ningaloo	NIN-WS00311MB	B	M	right	2006	20060504.A.Right.M.AIMS
Ningaloo	NIN-WS00311MB	B	M	right	2006	20060504.B.Right.M.AIMS
Ningaloo	NIN-WS00311MB	B	M	right	2006	20060612.A.Right.M.VD
Ningaloo	NIN-WS00311MB	B	M	right	2009	20090421.A.Right.M.TIM
Ningaloo	NIN-WS00311MB	B	M	right	2009	20090425.B.Right.M.KNRT
Ningaloo	NIN-WS00311MB	B	M	right	2009	20090518.B.Right.M.NBC
Ningaloo	NIN-WS00311MB	B	M	right	2010	20100516.A.Right.M.NBC
Ningaloo	NIN-WS00311MB	B	M	right	2010	20100516.A.Right.M.WSD
Ningaloo	NIN-WS00311MB	B	M	right	2010	20100516.B.Right.M.TIM
Ningaloo	NIN-WS00312ML	L	M	left	2006	20060613.A.LHS.M.NBC
Ningaloo	NIN-WS00313ML	L	M	left	2006	20060614.Q.LHS.M.VD
Ningaloo	NIN-WS00314MB	B	M	left	2006	20060624.A.LHS.M.TIM
Ningaloo	NIN-WS00314MB	B	M	left	2009	20090507.A.LHS.M.AIMS
Ningaloo	NIN-WS00314MB	B	M	left	2011	20110414.A.LHS.M.KNRT
Ningaloo	NIN-WS00314MB	B	M	left	2011	20110414.A.LHS2.M.KNRT
Ningaloo	NIN-WS00314MB	B	M	right	2006	20060614.X.Right.M.VD
Ningaloo	NIN-WS00314MB	B	M	right	2009	20090507.A.Right.M.AIMS
Ningaloo	NIN-WS00315MB	B	M	left	2008	20080505.C.LHS.M.AIMS
Ningaloo	NIN-WS00315MB	B	M	right	2008	20080505.C.Right.M.AIMS
Ningaloo	NIN-WS00316MB	B	M	left	2006	20060425.A.LHS.M.NBC
Ningaloo	NIN-WS00316MB	B	M	left	2006	20060616.B.LHS.M.VD
Ningaloo	NIN-WS00316MB	B	M	left	2007	20070320.A.LHS.M.CBA
Ningaloo	NIN-WS00316MB	B	M	left	2007	20070413.A.LHS.M.KNRT
Ningaloo	NIN-WS00316MB	B	M	left	2007	20070515.A.LHS.M.NBC
Ningaloo	NIN-WS00316MB	B	M	left	2007	20070515.A.LHS.M.TIM
Ningaloo	NIN-WS00316MB	B	M	left	2007	20070517.A.LHS.M.TIM
Ningaloo	NIN-WS00316MB	B	M	left	2007	20070615.D.LHS.M.NBC
Ningaloo	NIN-WS00316MB	B	M	left	2007	20070617.U.LHS.M.EDC
Ningaloo	NIN-WS00316MB	B	M	left	2007	20070617.U.LHS.M.TIM
Ningaloo	NIN-WS00316MB	B	M	left	2007	20070705.U.LHS.M.TIM
Ningaloo	NIN-WS00316MB	B	M	left	2007	20070708.U.LHS.M.TIM
Ningaloo	NIN-WS00316MB	B	M	right	2006	20060425.A.Right.M.NBC
Ningaloo	NIN-WS00316MB	B	M	right	2006	20060616.B.Right.M.VD
Ningaloo	NIN-WS00317MB	B	M	left	2006	20060615.D.LHS.M.NBC
Ningaloo	NIN-WS00317MB	B	M	left	2006	20060619.A.LHS.M.KNRT
Ningaloo	NIN-WS00317MB	B	M	left	2006	20060619.A.LHS.M.NBC
Ningaloo	NIN-WS00317MB	B	M	left	2007	20070622.A.LHS.M.NBC
Ningaloo	NIN-WS00317MB	B	M	left	2007	20070622.A.LHS.M.TIM
Ningaloo	NIN-WS00317MB	B	M	left	2008	20080613.A.LHS.M.BH
Ningaloo	NIN-WS00317MB	B	M	left	2008	20080630.A.LHS.M.NBC
Ningaloo	NIN-WS00317MB	B	M	left	2009	20090504.A.LHS.M.AIMS
Ningaloo	NIN-WS00317MB	B	M	left	2009	20090505.C.LHS.M.NBC
Ningaloo	NIN-WS00317MB	B	M	left	2009	20090514.C.LHS.M.KNRT
Ningaloo	NIN-WS00317MB	B	M	left	2009	20090528.A.LHS.M.OEA
Ningaloo	NIN-WS00317MB	B	M	left	2010	20100531.A.LHS.M.KNRT
Ningaloo	NIN-WS00317MB	B	M	left	2010	20100531.A.LHS.M.TIM
Ningaloo	NIN-WS00317MB	B	M	left	2010	20100531.A.LHS.M.WSD
Ningaloo	NIN-WS00317MB	B	M	left	2010	20100601.A.LHS.M.TIM
Ningaloo	NIN-WS00317MB	B	M	left	2010	20100601.A.LHS.M.WSD
Ningaloo	NIN-WS00317MB	B	M	left	2010	20100620.A.LHS.M.AIMS
Ningaloo	NIN-WS00317MB	B	M	left	2010	20100620.B.LHS.M.AIMS
Ningaloo	NIN-WS00317MB	B	M	left	2011	20110623.A.LHS.M.NBC
Ningaloo	NIN-WS00317MB	B	M	left	2011	20110630.A.LHS.M.KNRT
Ningaloo	NIN-WS00317MB	B	M	left	2011	20110705.A.LHS.M.KNRT
Ningaloo	NIN-WS00317MB	B	M	left	2011	20110705.A.LHS.M.NBC
Ningaloo	NIN-WS00317MB	B	M	left	2011	20110706.A.LHS.M.KNRT
Ningaloo	NIN-WS00317MB	B	M	left	2011	20110707.A.LHS.M.NBC
Ningaloo	NIN-WS00317MB	B	M	left	2011	20110712.A.LHS.M.NBC
Ningaloo	NIN-WS00317MB	B	M	right	2006	20060615.D.Right.M.NBC
Ningaloo	NIN-WS00317MB	B	M	right	2006	20060619.A.Right.M.KNRT
Ningaloo	NIN-WS00317MB	B	M	right	2007	20070622.A.Right.M.NBC
Ningaloo	NIN-WS00317MB	B	M	right	2007	20070622.A.Right.M.TIM
Ningaloo	NIN-WS00317MB	B	M	right	2008	20080613.A.Right.M.BH
Ningaloo	NIN-WS00317MB	B	M	right	2008	20080613.A.Right.M.KNRT
Ningaloo	NIN-WS00317MB	B	M	right	2008	20080613.B.Right.M.BH
Ningaloo	NIN-WS00317MB	B	M	right	2008	20080630.A.Right.M.NBC
Ningaloo	NIN-WS00317MB	B	M	right	2009	20090419.C.Right.M.NBC
Ningaloo	NIN-WS00317MB	B	M	right	2009	20090424.A.Right.M.EDC
Ningaloo	NIN-WS00317MB	B	M	right	2009	20090504.A.Right.M.AIMS
Ningaloo	NIN-WS00317MB	B	M	right	2010	20100331.D.Right.M.KNRT
Ningaloo	NIN-WS00317MB	B	M	right	2010	20100401.A.Right.M.NBC
Ningaloo	NIN-WS00317MB	B	M	right	2010	20100401.A.Right.M.WSD
Ningaloo	NIN-WS00317MB	B	M	right	2010	20100601.A.Right.M.TIM
Ningaloo	NIN-WS00317MB	B	M	right	2010	20100601.A.Right.M.WSD
Ningaloo	NIN-WS00317MB	B	M	right	2010	20100620.A.Right.M.AIMS
Ningaloo	NIN-WS00317MB	B	M	right	2010	20100620.B.Right.M.AIMS
Ningaloo	NIN-WS00317MB	B	M	right	2011	20110527.C.Right.M.NBC
Ningaloo	NIN-WS00317MB	B	M	right	2011	20110623.B.Right.M.NBC
Ningaloo	NIN-WS00317MB	B	M	right	2011	20110623.C.Right.M.NBC
Ningaloo	NIN-WS00317MB	B	M	right	2011	20110630.A.Right.M.KNRT
Ningaloo	NIN-WS00317MB	B	M	right	2011	20110630.B.Right.M.NBC
Ningaloo	NIN-WS00317MB	B	M	right	2011	20110701.B.Right.M.NBC
Ningaloo	NIN-WS00317MB	B	M	right	2011	20110707.C.Right.M.NBC
Ningaloo	NIN-WS00320MB	B	M	left	2008	20080601.H.LHS.M.NBC
Ningaloo	NIN-WS00320MB	B	M	left	2008	20080618.A.LHS.M.TIM
Ningaloo	NIN-WS00320MB	B	M	right	2003	20030522.B.Right.M.SQ
Ningaloo	NIN-WS00320MB	B	M	right	2007	20070606.C.Right.M.TIM
Ningaloo	NIN-WS00320MB	B	M	right	2007	20070615.U.Right.M.EDC
Ningaloo	NIN-WS00320MB	B	M	right	2008	20080504.B.Right.M.NBC
Ningaloo	NIN-WS00320MB	B	M	right	2008	20080601.H.Right.M.NBC
Ningaloo	NIN-WS00320MB	B	M	right	2008	20080618.A.Right.M.TIM
Ningaloo	NIN-WS00320MB	B	M	right	2008	20080618.C.Right.M.BH
Ningaloo	NIN-WS00321MB	B	M	left	1994	19940406.F.LHS.M.GT
Ningaloo	NIN-WS00321MB	B	M	right	1994	19940406.F.Right.M.GT
Ningaloo	NIN-WS00322MB	B	M	left	1994	19940331.A.LHS.M.GT
Ningaloo	NIN-WS00322MB	B	M	left	1994	19940417.B.LHS.M.GT
Ningaloo	NIN-WS00322MB	B	M	right	1994	19940331.A.Right.M.GT
Ningaloo	NIN-WS00323MB	B	M	left	2008	20080424.D.LHS.M.WSD
Ningaloo	NIN-WS00323MB	B	M	left	2008	20080505.D.LHS.M.AIMS
Ningaloo	NIN-WS00323MB	B	M	left	2008	20080610.A.LHS.M.BH
Ningaloo	NIN-WS00323MB	B	M	left	2008	20080610.A.LHS.M.WSD
Ningaloo	NIN-WS00323MB	B	M	left	2008	20080610.B.LHS.M.TIM
Ningaloo	NIN-WS00323MB	B	M	left	2008	20080611.A.LHS.M.KNRT
Ningaloo	NIN-WS00323MB	B	M	left	2008	20080611.A.LHS.M.NBC
Ningaloo	NIN-WS00323MB	B	M	left	2008	20080611.B.LHS.M.TIM
Ningaloo	NIN-WS00323MB	B	M	left	2008	20080612.A.LHS.M.TIM
Ningaloo	NIN-WS00323MB	B	M	left	2008	20080621.E.LHS.M.NBC
Ningaloo	NIN-WS00323MB	B	M	left	2008	20080715.B.LHS.M.BH
Ningaloo	NIN-WS00323MB	B	M	left	2010	20100416.A.LHS.M.TIM
Ningaloo	NIN-WS00323MB	B	M	left	2010	20100503.C.LHS.M.NBC
Ningaloo	NIN-WS00323MB	B	M	left	2010	20100503.F.LHS.M.WSD
Ningaloo	NIN-WS00323MB	B	M	left	2010	20100505.A.LHS.M.TIM
Ningaloo	NIN-WS00323MB	B	M	left	2011	20110502.A.LHS.M.KNRT
Ningaloo	NIN-WS00323MB	B	M	left	2011	20110503.B.LHS.M.KNRT
Ningaloo	NIN-WS00323MB	B	M	right	2008	20080424.D.Right.M.WSD
Ningaloo	NIN-WS00323MB	B	M	right	2008	20080505.D.Right.M.AIMS
Ningaloo	NIN-WS00323MB	B	M	right	2008	20080610.A.Right.M.NBC
Ningaloo	NIN-WS00323MB	B	M	right	2008	20080611.B.Right.M.TIM
Ningaloo	NIN-WS00323MB	B	M	right	2009	20090406.B.Right.M.OEA
Ningaloo	NIN-WS00323MB	B	M	right	2009	20090407.B.Right.M.KNRT
Ningaloo	NIN-WS00323MB	B	M	right	2009	20090412.A.Right.M.NRD
Ningaloo	NIN-WS00323MB	B	M	right	2009	20090426.B.Right2.M.KNRT
Ningaloo	NIN-WS00323MB	B	M	right	2009	20090426.B.Right2.M.NBC
Ningaloo	NIN-WS00323MB	B	M	right	2009	20090504.B.Right.M.OEA
Ningaloo	NIN-WS00323MB	B	M	right	2009	20090514.A.Right.M.KNRT
Ningaloo	NIN-WS00323MB	B	M	right	2010	20100416.A.Right.M.TIM
Ningaloo	NIN-WS00323MB	B	M	right	2010	20100503.C.Right.M.NBC
Ningaloo	NIN-WS00323MB	B	M	right	2010	20100505.A.Right.M.TIM
Ningaloo	NIN-WS00323MB	B	M	right	2010	20100517.A.Right.M.WSD
Ningaloo	NIN-WS00323MB	B	M	right	2011	20110502.F.Right.M.NBC
Ningaloo	NIN-WS00323MB	B	M	right	2011	20110503.B.Right.M.KNRT
Ningaloo	NIN-WS00337MR	R	M	right	2007	20070406.A.Right.M.TIM
Ningaloo	NIN-WS00338MB	B	M	left	2007	20070412.A.LHS.M.TIM
Ningaloo	NIN-WS00338MB	B	M	left	2007	20070414.A.LHS.M.NBC
Ningaloo	NIN-WS00338MB	B	M	right	2007	20070412.A.Right.M.TIM
Ningaloo	NIN-WS00339ML	L	M	left	2007	20070414.B.LHS.M.TIM
Ningaloo	NIN-WS00339ML	L	M	left	2007	20070414.U.LHS.M.EDC
Ningaloo	NIN-WS00340MB	B	M	left	2007	20070412.A.LHS.M.NRD
Ningaloo	NIN-WS00340MB	B	M	left	2007	20070416.A.LHS.M.KNRT
Ningaloo	NIN-WS00340MB	B	M	left	2007	20070416.A.LHS.M.NBC
Ningaloo	NIN-WS00340MB	B	M	left	2007	20070417.A.LHS.M.NBC
Ningaloo	NIN-WS00340MB	B	M	left	2007	20070417.A.LHS.M.TIM
Ningaloo	NIN-WS00340MB	B	M	right	2007	20070412.A.Right.M.NRD
Ningaloo	NIN-WS00340MB	B	M	right	2007	20070416.A.Right.M.NBC
Ningaloo	NIN-WS00340MB	B	M	right	2007	20070417.A.Right.M.TIM
Ningaloo	NIN-WS00340MB	B	M	right	2010	20100429.A.Right.M.CBA
Ningaloo	NIN-WS00340MB	B	M	right	2010	20100429.A.Right.M.NRDive
Ningaloo	NIN-WS00340MB	B	M	right	2010	20100508.D.Right.M.TIM
Ningaloo	NIN-WS00341MB	B	M	left	2006	20060425.A.LHS.M.KNRT
Ningaloo	NIN-WS00341MB	B	M	right	2006	20060425.A.Right.M.KNRT
Ningaloo	NIN-WS00341MB	B	M	right	2007	20070423.A.Right.M.TIM
Ningaloo	NIN-WS00341MB	B	M	right	2007	20070515.A.Right.M.BH
Ningaloo	NIN-WS00341MB	B	M	right	2007	20070515.A.Right.M.NBC
Ningaloo	NIN-WS00341MB	B	M	right	2007	20070515.A.Right.M.TIM
Ningaloo	NIN-WS00341MB	B	M	right	2007	20070517.A.Right.M.TIM
Ningaloo	NIN-WS00341MB	B	M	right	2007	20070705.U.Right.M.TIM
Ningaloo	NIN-WS00343ML	L	M	left	2007	20070427.C.LHS.M.TIM
Ningaloo	NIN-WS00343ML	L	M	left	2009	20090511.A.LHS.M.CBA
Ningaloo	NIN-WS00343ML	L	M	left	2009	20090511.A.LHS.M.NE
Ningaloo	NIN-WS00344MB	B	M	left	2007	20070428.A.LHS.M.NBC
Ningaloo	NIN-WS00344MB	B	M	left	2007	20070429.A.LHS.M.TIM
Ningaloo	NIN-WS00344MB	B	M	right	2007	20070428.A.Right.M.NBC
Ningaloo	NIN-WS00344MB	B	M	right	2007	20070428.A.Right.M.TIM
Ningaloo	NIN-WS00344MB	B	M	right	2007	20070429.A.Right.M.TIM
Ningaloo	NIN-WS00346MB	B	M	left	2007	20070411.A.LHS.M.CBA
Ningaloo	NIN-WS00346MB	B	M	left	2007	20070504.A.LHS.M.NBC
Ningaloo	NIN-WS00346MB	B	M	left	2007	20070504.A.LHS.M.NRD
Ningaloo	NIN-WS00346MB	B	M	left	2007	20070504.A.LHS.M.TIM
Ningaloo	NIN-WS00346MB	B	M	left	2007	20070506.A.LHS.M.NRD
Ningaloo	NIN-WS00346MB	B	M	left	2007	20070507.A.LHS.M.TIM
Ningaloo	NIN-WS00346MB	B	M	left	2007	20070619.E.LHS.M.NRD
Ningaloo	NIN-WS00346MB	B	M	left	2007	20070622.D.LHS.M.NBC
Ningaloo	NIN-WS00346MB	B	M	left	2007	20070622.U.LHS.M.EDC
Ningaloo	NIN-WS00346MB	B	M	right	2007	20070504.A.Right.M.TIM
Ningaloo	NIN-WS00346MB	B	M	right	2007	20070506.A.Right.M.KNRT
Ningaloo	NIN-WS00346MB	B	M	right	2007	20070506.A.Right.M.NRD
Ningaloo	NIN-WS00346MB	B	M	right	2007	20070507.A.Right.M.TIM
Ningaloo	NIN-WS00346MB	B	M	right	2007	20070620.E.Right.M.NBC
Ningaloo	NIN-WS00346MB	B	M	right	2007	20070622.U.Right.M.EDC
Ningaloo	NIN-WS00350MB	B	M	left	2007	20070520.A.LHS.M.TIM
Ningaloo	NIN-WS00350MB	B	M	right	2007	20070520.A.Right.M.TIM
Ningaloo	NIN-WS00351MB	B	M	left	2007	20070521.A.LHS.M.TIM
Ningaloo	NIN-WS00351MB	B	M	left	2008	20080601.G.LHS.M.NBC
Ningaloo	NIN-WS00351MB	B	M	left	2008	20080601.J.LHS.M.NBC
Ningaloo	NIN-WS00351MB	B	M	left	2008	20080610.B.LHS.M.BH
Ningaloo	NIN-WS00351MB	B	M	left	2008	20080610.B.LHS.M.KNRT
Ningaloo	NIN-WS00351MB	B	M	left	2008	20080615.U.LHS.M.TIM
Ningaloo	NIN-WS00351MB	B	M	left	2008	20080713.U.LHS.M.BH
Ningaloo	NIN-WS00351MB	B	M	left	2009	20090528.A.LHS.M.NRD
Ningaloo	NIN-WS00351MB	B	M	left	2009	20090529.B.LHS.M.KNRT
Ningaloo	NIN-WS00351MB	B	M	left	2009	20090710.A.LHS.M.KNRT
Ningaloo	NIN-WS00351MB	B	M	left	2010	20100422.B.LHS.M.WSD
Ningaloo	NIN-WS00351MB	B	M	left	2010	20100427.C.LHS.M.KNRT
Ningaloo	NIN-WS00351MB	B	M	left	2010	20100427.E.LHS.M.NBC
Ningaloo	NIN-WS00351MB	B	M	left	2010	20100428.B.LHS.M.NBC
Ningaloo	NIN-WS00351MB	B	M	left	2010	20100510.A.LHS.M.TIM
Ningaloo	NIN-WS00351MB	B	M	left	2010	20100518.B.LHS.M.WSD
Ningaloo	NIN-WS00351MB	B	M	left	2010	20100602.D.LHS.M.WSD
Ningaloo	NIN-WS00351MB	B	M	right	2007	20070521.A.Right.M.NBC
Ningaloo	NIN-WS00351MB	B	M	right	2007	20070521.A.Right.M.TIM
Ningaloo	NIN-WS00351MB	B	M	right	2008	20080603.A.Right.M.BH
Ningaloo	NIN-WS00351MB	B	M	right	2008	20080603.A.Right.M.TIM
Ningaloo	NIN-WS00351MB	B	M	right	2008	20080610.B.Right.M.NBC
Ningaloo	NIN-WS00351MB	B	M	right	2008	20080713.U.Right.M.BH
Ningaloo	NIN-WS00351MB	B	M	right	2009	20090527.B.Right2.M.KNRT
Ningaloo	NIN-WS00351MB	B	M	right	2009	20090602.A.Right.M.OEA
Ningaloo	NIN-WS00351MB	B	M	right	2009	20090710.A.Right.M.KNRT
Ningaloo	NIN-WS00351MB	B	M	right	2010	20100428.B.Right.M.NBC
Ningaloo	NIN-WS00351MB	B	M	right	2010	20100518.B.Right.M.WSD
Ningaloo	NIN-WS00353ML	L	M	left	2007	20070524.A.LHS.M.TIM
Ningaloo	NIN-WS00356MB	B	M	left	2007	20070530.A.LHS.M.EDC
Ningaloo	NIN-WS00356MB	B	M	left	2007	20070530.A.LHS.M.TIM
Ningaloo	NIN-WS00356MB	B	M	left	2011	20110419.A.LHS.M.KNRT
Ningaloo	NIN-WS00356MB	B	M	left	2011	20110419.A.LHS.M.NBC
Ningaloo	NIN-WS00356MB	B	M	left	2011	20110419.A.LHS2.M.NBC
Ningaloo	NIN-WS00356MB	B	M	right	2007	20070530.A.Right.M.TIM
Ningaloo	NIN-WS00356MB	B	M	right	2009	20090512.B.Right2.M.NBC
Ningaloo	NIN-WS00356MB	B	M	right	2011	20110419.A.Right.M.NBC
Ningaloo	NIN-WS00356MB	B	M	right	2011	20110511.C.Right.M.NBC
Ningaloo	NIN-WS00357MB	B	M	left	2007	20070601.A.LHS.M.TIM
Ningaloo	NIN-WS00357MB	B	M	left	2007	20070601.B.LHS.M.NBC
Ningaloo	NIN-WS00357MB	B	M	left	2007	20070602.B.LHS.M.TIM
Ningaloo	NIN-WS00357MB	B	M	left	2007	20070602.B.LHS.M.VD
Ningaloo	NIN-WS00357MB	B	M	left	2007	20070604.E.LHS.M.NBC
Ningaloo	NIN-WS00357MB	B	M	left	2007	20070611.C.LHS.M.NBC
Ningaloo	NIN-WS00357MB	B	M	left	2008	20080411.B.LHS.M.NBC
Ningaloo	NIN-WS00357MB	B	M	left	2008	20080503.A.LHS.M.EDC
Ningaloo	NIN-WS00357MB	B	M	left	2008	20080505.I.LHS.M.AIMS
Ningaloo	NIN-WS00357MB	B	M	left	2008	20080530.F.LHS.M.BH
Ningaloo	NIN-WS00357MB	B	M	left	2008	20080531.A.LHS.M.NBC
Ningaloo	NIN-WS00357MB	B	M	left	2008	20080531.D.LHS.M.WSD
Ningaloo	NIN-WS00357MB	B	M	left	2008	20080601.A.LHS.M.NBC
Ningaloo	NIN-WS00357MB	B	M	left	2008	20080612.A.LHS.M.NBC
Ningaloo	NIN-WS00357MB	B	M	left	2008	20080615.A.LHS.M.TIM
Ningaloo	NIN-WS00357MB	B	M	left	2008	20080617.A.LHS.M.NBC
Ningaloo	NIN-WS00357MB	B	M	left	2008	20080617.B.LHS.M.BH
Ningaloo	NIN-WS00357MB	B	M	left	2009	20090420.A.LHS2.M.TIM
Ningaloo	NIN-WS00357MB	B	M	left	2009	20090424.A.LHS.M.NBC
Ningaloo	NIN-WS00357MB	B	M	left	2009	20090424.A.LHS2.M.TIM
Ningaloo	NIN-WS00357MB	B	M	left	2009	20090424.B.LHS.M.KNRT
Ningaloo	NIN-WS00357MB	B	M	left	2010	20100520.B.LHS.M.NBC
Ningaloo	NIN-WS00357MB	B	M	left	2011	20110517.A.LHS.M.NBC
Ningaloo	NIN-WS00357MB	B	M	left	2011	20110527.A.LHS.M.NBC
Ningaloo	NIN-WS00357MB	B	M	right	2007	20070601.A.Right.M.TIM
Ningaloo	NIN-WS00357MB	B	M	right	2007	20070601.B.Right.M.NBC
Ningaloo	NIN-WS00357MB	B	M	right	2007	20070602.B.Right.M.TIM
Ningaloo	NIN-WS00357MB	B	M	right	2007	20070604.B.Right.M.NBC
Ningaloo	NIN-WS00357MB	B	M	right	2008	20080411.B.Right.M.NBC
Ningaloo	NIN-WS00357MB	B	M	right	2008	20080503.A.Right.M.NBC
Ningaloo	NIN-WS00357MB	B	M	right	2008	20080503.A.Right.M.TIM
Ningaloo	NIN-WS00357MB	B	M	right	2008	20080505.I.Right.M.AIMS
Ningaloo	NIN-WS00357MB	B	M	right	2008	20080527.U.Right.M.KNRT
Ningaloo	NIN-WS00357MB	B	M	right	2008	20080531.A.Right.M.NBC
Ningaloo	NIN-WS00357MB	B	M	right	2008	20080531.D.Right.M.WSD
Ningaloo	NIN-WS00357MB	B	M	right	2008	20080615.A.Right.M.NBC
Ningaloo	NIN-WS00357MB	B	M	right	2008	20080615.A.Right.M.TIM
Ningaloo	NIN-WS00357MB	B	M	right	2008	20080617.A.Right.M.NBC
Ningaloo	NIN-WS00357MB	B	M	right	2008	20080617.B.Right.M.TIM
Ningaloo	NIN-WS00357MB	B	M	right	2009	20090420.A.Right.M.TIM
Ningaloo	NIN-WS00357MB	B	M	right	2009	20090421.C.Right.M.TIM
Ningaloo	NIN-WS00357MB	B	M	right	2009	20090423.A.Right.M.OEA
Ningaloo	NIN-WS00357MB	B	M	right	2009	20090424.A.Right.M.KNRT
Ningaloo	NIN-WS00357MB	B	M	right	2009	20090511.A.Right.M.NRD
Ningaloo	NIN-WS00357MB	B	M	right	2009	20090513.A.Right.M.OEA
Ningaloo	NIN-WS00357MB	B	M	right	2009	20090514.B.Right.M.NBC
Ningaloo	NIN-WS00357MB	B	M	right	2010	20100610.B.Right.M.WSD
Ningaloo	NIN-WS00357MB	B	M	right	2011	20110517.C.Right.M.NBC
Ningaloo	NIN-WS00357MB	B	M	right	2011	20110521.D.Right.M.NBC
Ningaloo	NIN-WS00357MB	B	M	right	2011	20110523.A.Right.M.KNRT
Ningaloo	NIN-WS00357MB	B	M	right	2011	20110527.B.Right.M.NBC
Ningaloo	NIN-WS00359ML	L	M	left	2007	20070605.C.LHS.M.TIM
Ningaloo	NIN-WS00359ML	L	M	left	2007	20070605.D.LHS.M.NBC
Ningaloo	NIN-WS00359ML	L	M	left	2007	20070605.U.LHS.M.BH
Ningaloo	NIN-WS00359ML	L	M	left	2007	20070611.A.LHS.M.NBC
Ningaloo	NIN-WS00359ML	L	M	left	2007	20070611.U.LHS.M.EDC
Ningaloo	NIN-WS00359ML	L	M	left	2007	20070611.A.LHS.M.TIM
Ningaloo	NIN-WS00362MB	B	M	left	2008	20080403.U.LHS.M.CBA
Ningaloo	NIN-WS00362MB	B	M	left	2008	20080502.J.LHS.M.AIMS
Ningaloo	NIN-WS00362MB	B	M	left	2009	20090504.A.LHS.M.AIMS
Ningaloo	NIN-WS00362MB	B	M	right	2007	20070412.C.Right.M.KNRT
Ningaloo	NIN-WS00362MB	B	M	right	2008	20080502.J.Right.M.AIMS
Ningaloo	NIN-WS00362MB	B	M	right	2009	20090504.A.Right.M.AIMS
Ningaloo	NIN-WS00363MB	B	M	left	2007	20070609.A.LHS.M.TIM
Ningaloo	NIN-WS00363MB	B	M	left	2007	20070609.U.LHS.M.BH
Ningaloo	NIN-WS00363MB	B	M	left	2007	20070611.A.LHS.M.NRD
Ningaloo	NIN-WS00363MB	B	M	right	2007	20070609.A.Right.M.NBC
Ningaloo	NIN-WS00363MB	B	M	right	2007	20070609.A.Right.M.TIM
Ningaloo	NIN-WS00363MB	B	M	right	2007	20070611.A.Right.M.NRD
Ningaloo	NIN-WS00364MB	B	M	left	2007	20070609.B.LHS.M.TIM
Ningaloo	NIN-WS00364MB	B	M	left	2007	20070609.U.LHS.M.EDC
Ningaloo	NIN-WS00364MB	B	M	left	2007	20070610.U.LHS.M.EDC
Ningaloo	NIN-WS00364MB	B	M	right	2007	20070609.U.Right.M.EDC
Ningaloo	NIN-WS00364MB	B	M	right	2007	20070610.B.Right.M.TIM
Ningaloo	NIN-WS00364MB	B	M	right	2007	20070610.U.Right.M.EDC
Ningaloo	NIN-WS00364MB	B	M	right	2007	20070614.D.Right.M.NBC
Ningaloo	NIN-WS00365MB	B	M	left	2008	20080524.A.LHS.M.KNRT
Ningaloo	NIN-WS00365MB	B	M	left	2009	20090621.A.LHS.M.KNRT
Ningaloo	NIN-WS00365MB	B	M	left	2011	20110323.A.LHS.M.NRDive
Ningaloo	NIN-WS00365MB	B	M	left	2011	20110525.A.LHS.M.KNRT
Ningaloo	NIN-WS00365MB	B	M	left	2011	20110526.B.LHS.M.KNRT
Ningaloo	NIN-WS00365MB	B	M	right	2007	20070610.A.Right.M.TIM
Ningaloo	NIN-WS00365MB	B	M	right	2009	20090621.A.Right.M.KNRT
Ningaloo	NIN-WS00365MB	B	M	right	2010	20100605.A.Right.M.NBC
Ningaloo	NIN-WS00365MB	B	M	right	2011	20110323.A.Right.M.NRDive
Ningaloo	NIN-WS00365MB	B	M	right	2011	20110526.E.Right.M.NBC
Ningaloo	NIN-WS00367MR	R	M	right	2007	20070605.U.Right.M.EDC
Ningaloo	NIN-WS00367MR	R	M	right	2007	20070611.A.Right.M.TIM
Ningaloo	NIN-WS00368MB	B	M	left	2007	20070613.A.LHS.M.TIM
Ningaloo	NIN-WS00368MB	B	M	right	2007	20070613.A.Right.M.TIM
Ningaloo	NIN-WS00368MB	B	M	right	2007	20070613.F.Right.M.NBC
Ningaloo	NIN-WS00371MB	B	M	left	2007	20070619.B.LHS.M.TIM
Ningaloo	NIN-WS00371MB	B	M	left	2007	20070625.F.LHS.M.NBC
Ningaloo	NIN-WS00371MB	B	M	left	2008	20080710.B.LHS.M.TIM
Ningaloo	NIN-WS00371MB	B	M	left	2008	20080710.B.LHS.M.WSD
Ningaloo	NIN-WS00371MB	B	M	left	2008	20080716.A.LHS.M.TIM
Ningaloo	NIN-WS00371MB	B	M	right	2008	20080710.B.Right.M.WSD
Ningaloo	NIN-WS00371MB	B	M	right	2008	20080716.A.Right.M.TIM
Ningaloo	NIN-WS00372MB	B	M	left	2007	20070621.A.LHS.M.TIM
Ningaloo	NIN-WS00372MB	B	M	left	2008	20080419.A.LHS.M.KNRT
Ningaloo	NIN-WS00372MB	B	M	left	2008	20080419.A.LHS.M.NBC
Ningaloo	NIN-WS00372MB	B	M	left	2008	20080419.A.LHS.M.TIM
Ningaloo	NIN-WS00372MB	B	M	left	2008	20080419.B.LHS.M.TIM
Ningaloo	NIN-WS00372MB	B	M	left	2008	20080530.A.LHS.M.BH
Ningaloo	NIN-WS00372MB	B	M	left	2008	20080614.D.LHS.M.WSD
Ningaloo	NIN-WS00372MB	B	M	left	2011	20110518.A.LHS.M.NBC
Ningaloo	NIN-WS00372MB	B	M	right	2007	20070621.A.Right.M.TIM
Ningaloo	NIN-WS00372MB	B	M	right	2007	20070621.U.Right.M.EDC
Ningaloo	NIN-WS00372MB	B	M	right	2009	20090616.C.Right.M.WSD
Ningaloo	NIN-WS00372MB	B	M	right	2011	20110518.B.Right.M.NBC
Ningaloo	NIN-WS00379ML	L	M	left	2007	20070715.B.LHS.M.NBC
Ningaloo	NIN-WS00380ML	L	M	left	2007	20070707.A.LHS.M.TIM
Ningaloo	NIN-WS00381MB	B	M	left	2007	20070708.U.LHS.M.TIM
Ningaloo	NIN-WS00381MB	B	M	left	2007	20070710.U.LHS.M.TIM
Ningaloo	NIN-WS00381MB	B	M	left	2010	20100507.B.LHS.M.KNRT
Ningaloo	NIN-WS00381MB	B	M	left	2011	20110328.A.LHS.M.KNRT
Ningaloo	NIN-WS00381MB	B	M	right	2007	20070708.U.Right.M.TIM
Ningaloo	NIN-WS00381MB	B	M	right	2007	20070710.U.Right.M.TIM
Ningaloo	NIN-WS00381MB	B	M	right	2010	20100407.A.Right.M.CBA
Ningaloo	NIN-WS00381MB	B	M	right	2010	20100512.A.Right.M.WSD
Ningaloo	NIN-WS00383MB	B	M	left	2008	20080710.A.LHS.M.TIM
Ningaloo	NIN-WS00383MB	B	M	left	2008	20080710.A.LHS.M.WSD
Ningaloo	NIN-WS00383MB	B	M	left	2008	20080712.A.LHS.M.BH
Ningaloo	NIN-WS00383MB	B	M	left	2008	20080712.A.LHS.M.KNRT
Ningaloo	NIN-WS00383MB	B	M	left	2008	20080712.A.LHS.M.TIM
Ningaloo	NIN-WS00383MB	B	M	left	2008	20080713.A.LHS.M.TIM
Ningaloo	NIN-WS00383MB	B	M	left	2008	20080721.A.LHS.M.WSD
Ningaloo	NIN-WS00383MB	B	M	left	2008	20080723.A.LHS.M.NBC
Ningaloo	NIN-WS00383MB	B	M	right	2007	20070712.A.Right.M.TIM
Ningaloo	NIN-WS00383MB	B	M	right	2008	20080710.A.Right.M.KNRT
Ningaloo	NIN-WS00383MB	B	M	right	2008	20080710.A.Right.M.WSD
Ningaloo	NIN-WS00383MB	B	M	right	2008	20080712.A.Right.M.BH
Ningaloo	NIN-WS00383MB	B	M	right	2008	20080712.A.Right.M.TIM
Ningaloo	NIN-WS00383MB	B	M	right	2008	20080713.A.Right.M.TIM
Ningaloo	NIN-WS00383MB	B	M	right	2008	20080721.A.Right.M.WSD
Ningaloo	NIN-WS00383MB	B	M	right	2008	20080723.A.Right.M.NBC
Ningaloo	NIN-WS00384MB	B	M	left	2007	20070716.A.LHS.M.TIM
Ningaloo	NIN-WS00384MB	B	M	right	2007	20070716.A.Right.M.TIM
Ningaloo	NIN-WS00385ML	L	M	left	2007	20070712.A.LHS.M.TIM
Ningaloo	NIN-WS00385ML	L	M	left	2007	20070718.A.LHS.M.TIM
Ningaloo	NIN-WS00389MR	R	M	right	2007	20070501.A.Right.M.KNRT
Ningaloo	NIN-WS00389MR	R	M	right	2007	20070501.A.Right.M.TIM
Ningaloo	NIN-WS00389MR	R	M	right	2007	20070501.U.Right.M.BH
Ningaloo	NIN-WS00390MR	R	M	right	2007	20070321.A.Right.M.CBA
Ningaloo	NIN-WS00401MB	B	M	left	2004	20040603.A.LHS.M.NBC
Ningaloo	NIN-WS00401MB	B	M	left	2004	20040603.A.LHS2.M.NBC
Ningaloo	NIN-WS00401MB	B	M	left	2007	20070604.U.LHS.M.EDC
Ningaloo	NIN-WS00401MB	B	M	left	2007	20070611.H.LHS.M.NBC
Ningaloo	NIN-WS00401MB	B	M	left	2007	20070619.C.LHS.M.NRD
Ningaloo	NIN-WS00401MB	B	M	left	2008	20080501.A.LHS.M.NRD
Ningaloo	NIN-WS00401MB	B	M	left	2009	20090505.A.LHS.M.AIMS
Ningaloo	NIN-WS00401MB	B	M	left	2010	20100411.C.LHS.M.NBC
Ningaloo	NIN-WS00401MB	B	M	left	2010	20100503.A.LHS.M.TIM
Ningaloo	NIN-WS00401MB	B	M	left	2010	20100503.A.LHS.M.WSD
Ningaloo	NIN-WS00401MB	B	M	left	2010	20100503.C.LHS.M.KNRT
Ningaloo	NIN-WS00401MB	B	M	left	2010	20100504.D.LHS.M.KNRT
Ningaloo	NIN-WS00401MB	B	M	left	2010	20100504.E.LHS.M.KNRT
Ningaloo	NIN-WS00401MB	B	M	left	2010	20100721.A.LHS.M.WSD
Ningaloo	NIN-WS00401MB	B	M	left	2011	20110518.A.LHS.M.KNRT
Ningaloo	NIN-WS00401MB	B	M	right	2007	20070619.C.Right.M.NRD
Ningaloo	NIN-WS00401MB	B	M	right	2008	20080501.A.Right.M.NRD
Ningaloo	NIN-WS00401MB	B	M	right	2009	20090505.A.Right.M.AIMS
Ningaloo	NIN-WS00401MB	B	M	right	2010	20100503.A.Right.M.KNRT
Ningaloo	NIN-WS00401MB	B	M	right	2010	20100503.A.Right.M.TIM
Ningaloo	NIN-WS00401MB	B	M	right	2010	20100503.A.Right.M.WSD
Ningaloo	NIN-WS00401MB	B	M	right	2010	20100503.D.Right.M.KNRT
Ningaloo	NIN-WS00405ML	L	M	left	2007	20070626.U.LHS.M.EDC
Ningaloo	NIN-WS00410MR	R	M	right	2007	20070412.B.Right.M.NBC
Ningaloo	NIN-WS00410MR	R	M	right	2009	20090422.A.Right.M.TIM
Ningaloo	NIN-WS00410MR	R	M	right	2009	20090422.A.Right.M.TIM
Ningaloo	NIN-WS00410MR	R	M	right	2009	20090507.B.Right.M.NBC
Ningaloo	NIN-WS00417MB	B	M	left	2007	20070527.A.LHS.M.NBC
Ningaloo	NIN-WS00417MB	B	M	left	2008	20080527.A.LHS.M.WSD
Ningaloo	NIN-WS00417MB	B	M	left	2008	20080531.E.LHS.M.BH
Ningaloo	NIN-WS00417MB	B	M	left	2009	20090524.A.LHS.M.NRD
Ningaloo	NIN-WS00417MB	B	M	left	2009	20090607.A.LHS.M.NRD
Ningaloo	NIN-WS00417MB	B	M	left	2009	20090607.A.LHS.M.TIM
Ningaloo	NIN-WS00417MB	B	M	left	2009	20090611.C.LHS.M.KNRT
Ningaloo	NIN-WS00417MB	B	M	left	2009	20090628.A.LHS.M.NRD
Ningaloo	NIN-WS00417MB	B	M	right	2007	20070527.A.Right.M.NBC
Ningaloo	NIN-WS00417MB	B	M	right	2007	20070703.U.Right.M.TIM
Ningaloo	NIN-WS00417MB	B	M	right	2009	20090524.A.Right.M.NRD
Ningaloo	NIN-WS00417MB	B	M	right	2010	20100510.B.Right.M.KNRT
Ningaloo	NIN-WS00417MB	B	M	right	2010	20100510.B.Right.M.NBC
Ningaloo	NIN-WS00419ML	L	M	left	2007	20070605.B.LHS.M.NBC
Ningaloo	NIN-WS00419ML	L	M	left	2007	20070611.E.LHS.M.NBC
Ningaloo	NIN-WS00419ML	L	M	left	2008	20080530.A.LHS.M.WSD
Ningaloo	NIN-WS00419ML	L	M	left	2008	20080601.U.LHS.M.KNRT
Ningaloo	NIN-WS00421ML	L	M	left	2007	20070608.G.LHS.M.NBC
Ningaloo	NIN-WS00421ML	L	M	left	2007	20070611.F.LHS.M.NBC
Ningaloo	NIN-WS00422MB	B	M	left	2007	20070608.D.LHS.M.VD
Ningaloo	NIN-WS00422MB	B	M	left	2007	20070608.H.LHS.M.NBC
Ningaloo	NIN-WS00422MB	B	M	left	2008	20080513.A.LHS.M.KNRT
Ningaloo	NIN-WS00422MB	B	M	left	2008	20080513.A.LHS.M.TIM
Ningaloo	NIN-WS00422MB	B	M	left	2009	20090507.A.LHS.M.AIMS
Ningaloo	NIN-WS00422MB	B	M	left	2009	20090527.A.LHS.M.WSD
Ningaloo	NIN-WS00422MB	B	M	left	2009	20090606.B.LHS.M.KNRT
Ningaloo	NIN-WS00422MB	B	M	left	2009	20090606.B.LHS.M.WSD
Ningaloo	NIN-WS00422MB	B	M	left	2009	20090606.C.LHS.M.OEA
Ningaloo	NIN-WS00422MB	B	M	Right	2008	20080513.A.Right.M.NBC
Ningaloo	NIN-WS00422MB	B	M	Right	2008	20080513.A.Right.M.TIM
Ningaloo	NIN-WS00422MB	B	M	Right	2009	20090507.A.Right.M.AIMS
Ningaloo	NIN-WS00422MB	B	M	Right	2009	20090527.A.Right.M.KNRT
Ningaloo	NIN-WS00422MB	B	M	Right	2009	20090606.B.Right.M.WSD
Ningaloo	NIN-WS00428MB	B	M	left	2007	20070615.E.LHS.M.NBC
Ningaloo	NIN-WS00428MB	B	M	right	2007	20070614.H.Right.M.EDC
Ningaloo	NIN-WS00428MB	B	M	right	2007	20070615.E.Right.M.NBC
Ningaloo	NIN-WS00431MB	B	M	left	2007	20070620.A.LHS.M.VD
Ningaloo	NIN-WS00431MB	B	M	left	2007	20070620.G.LHS.M.NBC
Ningaloo	NIN-WS00431MB	B	M	left	2009	20090509.A.LHS.M.AIMS
Ningaloo	NIN-WS00431MB	B	M	left	2010	20100504.C.LHS.M.WSD
Ningaloo	NIN-WS00431MB	B	M	left	2010	20100516.A.LHS.M.TIM
Ningaloo	NIN-WS00431MB	B	M	left	2010	20100516.B.LHS.M.NBC
Ningaloo	NIN-WS00431MB	B	M	right	2007	20070620.A.Right.M.VD
Ningaloo	NIN-WS00431MB	B	M	right	2008	20080422.B.Right.M.WSD
Ningaloo	NIN-WS00431MB	B	M	right	2008	20080423.A.Right.M.NBC
Ningaloo	NIN-WS00431MB	B	M	right	2008	20080423.A.Right.M.BH
Ningaloo	NIN-WS00431MB	B	M	right	2008	20080424.B.Right.M.WSD
Ningaloo	NIN-WS00431MB	B	M	right	2008	20080424.C.Right.M.WSD
Ningaloo	NIN-WS00431MB	B	M	right	2008	20080517.C.Right.M.NRDive
Ningaloo	NIN-WS00431MB	B	M	right	2009	20090420.B.Right.M.TIM
Ningaloo	NIN-WS00431MB	B	M	right	2009	20090509.A.Right.M.AIMS
Ningaloo	NIN-WS00431MB	B	M	right	2009	20090601.A.Right.M.KNRT
Ningaloo	NIN-WS00431MB	B	M	right	2010	20100509.C.Right.M.WSD
Ningaloo	NIN-WS00433MB	B	M	left	2006	20060503.B.LHS.M.TIM
Ningaloo	NIN-WS00433MB	B	M	left	2006	20060614.C.LHS.M.NBC
Ningaloo	NIN-WS00433MB	B	M	left	2007	20070512.B.LHS.M.NRD
Ningaloo	NIN-WS00433MB	B	M	left	2007	20070708.E.LHS.M.NBC
Ningaloo	NIN-WS00433MB	B	M	left	2008	20080423.B.LHS.M.TIM
Ningaloo	NIN-WS00433MB	B	M	left	2008	20080423.B.LHS.M.WSD
Ningaloo	NIN-WS00433MB	B	M	left	2008	20080423.U.LHS.M.TIM
Ningaloo	NIN-WS00433MB	B	M	left	2008	20080425.A.LHS.M.NBC
Ningaloo	NIN-WS00433MB	B	M	left	2008	20080425.A.LHS.M.WSD
Ningaloo	NIN-WS00433MB	B	M	left	2008	20080502.A.LHS.M.NBC
Ningaloo	NIN-WS00433MB	B	M	left	2008	20080502.A.LHS.M.TIM
Ningaloo	NIN-WS00433MB	B	M	left	2008	20080508.B.LHS.M.NRD
Ningaloo	NIN-WS00433MB	B	M	left	2008	20080531.U.LHS.M.TIM
Ningaloo	NIN-WS00433MB	B	M	left	2008	20080623.B.LHS.M.WSD
Ningaloo	NIN-WS00433MB	B	M	left	2008	20080715.A.LHS.M.BH
Ningaloo	NIN-WS00433MB	B	M	left	2008	20080715.A.LHS.M.TIM
Ningaloo	NIN-WS00433MB	B	M	left	2010	20100405.A.LHS.M.KNRT
Ningaloo	NIN-WS00433MB	B	M	left	2010	20100413.C.LHS.M.KNRT
Ningaloo	NIN-WS00433MB	B	M	left	2010	20100517.C.LHS.M.KNRT
Ningaloo	NIN-WS00433MB	B	M	left	2010	20100529.A.LHS.M.KNRT
Ningaloo	NIN-WS00433MB	B	M	left	2010	20100529.A.LHS.M.TIM
Ningaloo	NIN-WS00433MB	B	M	left	2010	20100529.A.LHS.M.WSD
Ningaloo	NIN-WS00433MB	B	M	left	2010	20100529.B.LHS.M.KNRT
Ningaloo	NIN-WS00433MB	B	M	Right	2007	20070512.B.Right.M.NRD
Ningaloo	NIN-WS00433MB	B	M	Right	2008	20080423.A.Right.M.EDC
Ningaloo	NIN-WS00433MB	B	M	Right	2008	20080423.A.Right.M.WSD
Ningaloo	NIN-WS00433MB	B	M	Right	2008	20080423.B.Right.M.BH
Ningaloo	NIN-WS00433MB	B	M	Right	2008	20080423.C.Right.M.NBC
Ningaloo	NIN-WS00433MB	B	M	Right	2008	20080425.A.Right.M.NBC
Ningaloo	NIN-WS00433MB	B	M	Right	2008	20080425.A.Right.M.TIM
Ningaloo	NIN-WS00433MB	B	M	Right	2008	20080425.A.Right.M.WSD
Ningaloo	NIN-WS00433MB	B	M	Right	2008	20080502.A.Right.M.NBC
Ningaloo	NIN-WS00433MB	B	M	Right	2008	20080508.B.Right2.M.NRD
Ningaloo	NIN-WS00433MB	B	M	Right	2008	20080531.U.Right.M.TIM
Ningaloo	NIN-WS00433MB	B	M	Right	2008	20080715.A.Right.M.TIM
Ningaloo	NIN-WS00433MB	B	M	Right	2009	20090404.D.Right.M.TIM
Ningaloo	NIN-WS00433MB	B	M	Right	2009	20090407.B.Right.M.EDC
Ningaloo	NIN-WS00433MB	B	M	Right	2010	20100413.C.Right.M.KNRT
Ningaloo	NIN-WS00433MB	B	M	Right	2010	20100413.F.Right.M.NBC
Ningaloo	NIN-WS00433MB	B	M	Right	2010	20100529.A.Right.M.KNRT
Ningaloo	NIN-WS00433MB	B	M	Right	2010	20100529.A.Right.M.TIM
Ningaloo	NIN-WS00433MB	B	M	Right	2010	20100530.C.Right.M.NBC
Ningaloo	NIN-WS00437MB	B	M	left	2007	20070608.A.LHS.M.NRD
Ningaloo	NIN-WS00437MB	B	M	left	2007	20070608.C.LHS.M.NRD
Ningaloo	NIN-WS00437MB	B	M	left	2008	20080422.A.LHS.M.TIM
Ningaloo	NIN-WS00437MB	B	M	left	2008	20080422.C.LHS.M.NBC
Ningaloo	NIN-WS00437MB	B	M	left	2008	20080425.A.LHS.M.CBA
Ningaloo	NIN-WS00437MB	B	M	left	2008	20080526.A.LHS.M.NRDive
Ningaloo	NIN-WS00437MB	B	M	left	2009	20090505.A.LHS.M.AIMS
Ningaloo	NIN-WS00437MB	B	M	Right	2007	20070608.C.Right.M.NRD
Ningaloo	NIN-WS00437MB	B	M	Right	2008	20080422.B.Right.M.NBC
Ningaloo	NIN-WS00437MB	B	M	Right	2008	20080512.A.Right.M.KNRT
Ningaloo	NIN-WS00437MB	B	M	Right	2008	20080526.A.Right.M.NRDive
Ningaloo	NIN-WS00437MB	B	M	Right	2009	20090505.A.Right.M.AIMS
Ningaloo	NIN-WS00443MR	R	M	Right	2007	20070406.A.Right.M.CBA
Ningaloo	NIN-WS00444MR	R	M	Right	2007	20070414.A.Right.M.KNRT
Ningaloo	NIN-WS00446ML	L	M	left	2007	20070420.A.LHS.M.KNRT
Ningaloo	NIN-WS00449MR	R	M	Right	2007	20070509.B.Right.M.TIM
Ningaloo	NIN-WS00451ML	L	M	left	2007	20070608.F.LHS.M.NBC
[truncated: 4,453 more rows]
[truncated: 3 more columns]

## Sheet: Match
Whale Shark Matched	File Name	Resight	File Name	Location
MOZ.20051106.B.LHS.M.MMA	MOZ-0039	SEY.20100916.B.LHS.M.MCS	SEY-0750	Seychelles
